# Supplementary material for: Wnt/β-catenin signaling pathway safeguards epigenetic stability and homeostasis of mouse embryonic stem cells
Source: Sci Rep. 2019 Jan 30;9:948. doi: 10.1038/s41598-018-37442-5 (PMC6353868; doi:10.1038/s41598-018-37442-5)
Supplement: Supplementary file 6 — Table S1 [file 41598_2018_37442_MOESM6_ESM.xlsx]

## Sheet: Description Table S1
	Description Table S1
	1.	List of hypomethylated regions in OP-E14 mESCs versus YP-E14 mESCs analyzed by RRBS. The number hypomethylated CpGs is indicated in the last column
	2.	List of hypermethylated regions in OP-E14 mESCs versus YP-E14 mESCs analyzed by RRBS. The number hypermethylated CpGs is indicated in the last column

## Sheet: 1-Hypo in O-E14
	1. List of hypomethylated regions in OP-E14 mESCs versus YP-E14 mESCs analyzed by RRBS. The number hypomethylated CpGs is indicated in the last column
	Probe	Chromosome	Start	End	Closest Gene	Hypomethylated CpG count
	Chr19:61301189-61304539	chr19	61301189	61304539	Csf2ra	44
	Chr10:12810619-12810995	chr10	12810619	12810995	Plagl1	35
	Chr11:11925866-11926884	chr11	11925866	11926884	Grb10	33
	Chr14:68742537-68743781	chr14	68742537	68743781	Nefm	31
	Chr12:92885692-92887061	chr12	92885692	92887061	Ston2	28
	Chr11:6498066-6499573	chr11	6498066	6499573	Nacad	26
	Chr4:132617346-132621246	chr4	132617346	132621246	Ahdc1	24
	Chr10:67558229-67560577	chr10	67558229	67560577	Arid5b	24
	Chr5:136385673-136387353	chr5	136385673	136387353	Ywhag	23
	Chr4:140878089-140882781	chr4	140878089	140882781	Epha2	21
	Chr13:96374093-96374687	chr13	96374093	96374687	F2r	21
	Chr7:127647958-127648139	chr7	127647958	127648139	Abca16	20
	Chr4:141033684-141035179	chr4	141033684	141035179	Spen	19
	Chr5:113054604-113056677	chr5	113054604	113056677	Sez6l	19
	Chr10:79322902-79325027	chr10	79322902	79325027	Ptbp1	19
	Chr12:89592867-89593065	chr12	89592867	89593065	Gm6190	19
	Chr18:13131640-13132015	chr18	13131640	13132015	Impact	19
	Chr3:54985941-54986517	chr3	54985941	54986517	Sohlh2	18
	Chr5:65212484-65213623	chr5	65212484	65213623	Klf3	18
	Chr7:52301613-52305486	chr7	52301613	52305486	Prr12	18
	Chr5:33842426-33844336	chr5	33842426	33844336	Nkx1-1	17
	Chr5:109984615-109985471	chr5	109984615	109985471	Crlf2	17
	Chr4:134581428-134582465	chr4	134581428	134582465	Syf2	16
	Chr4:134709146-134712188	chr4	134709146	134712188	Runx3	16
	Chr6:117821407-117821744	chr6	117821407	117821744	Zfp239	16
	Chr10:79440027-79442450	chr10	79440027	79442450	ORF61	16
	Chr17:48003055-48006937	chr17	48003055	48006937	Foxp4	16
	Chr2:167924060-167924665	chr2	167924060	167924665	Pard6b	15
	Chr4:98445025-98445915	chr4	98445025	98445915	Kank4	15
	Chr4:140424989-140425231	chr4	140424989	140425231	4930515B02Rik	15
	Chr10:80826529-80827614	chr10	80826529	80827614	F630110N24Rik	15
	Chr17:35291426-35294891	chr17	35291426	35294891	Prrc2a	15
	Chr18:75680659-75681332	chr18	75680659	75681332	Ctif	15
	Chr2:170342987-170343571	chr2	170342987	170343571	Pfdn4	14
	Chr2:170352160-170353996	chr2	170352160	170353996	Pfdn4	14
	Chr5:123610213-123610695	chr5	123610213	123610695	Gm17627	14
	Chr7:53048005-53049719	chr7	53048005	53049719	Lmtk3	14
	Chr7:87226182-87226552	chr7	87226182	87226552	Zfp710	14
	Chr8:74224534-74225576	chr8	74224534	74225576	B3gnt3	14
	Chr11:19920691-19921323	chr11	19920691	19921323	Spred2	14
	Chr12:67384887-67385482	chr12	67384887	67385482	Rpl10l	14
	Chr13:3477569-3478158	chr13	3477569	3478158	2810429I04Rik	14
	Chr19:46142545-46145901	chr19	46142545	46145901	Pprc1	14
	Chr2:172805502-172805631	chr2	172805502	172805631	Spo11	13
	Chr4:141029328-141031598	chr4	141029328	141031598	Spen	13
	Chr5:37221629-37221861	chr5	37221629	37221861	Man2b2	13
	Chr9:121194823-121195087	chr9	121194823	121195087	Ulk4	13
	Chr11:116463586-116466047	chr11	116463586	116466047	Rhbdf2	13
	Chr15:101100443-101102620	chr15	101100443	101102620	Nr4a1	13
	Chr17:34019546-34020715	chr17	34019546	34020715	Kifc1	13
	Chr1:122497328-122498185	chr1	122497328	122498185	En1	12
	Chr2:164941739-164941938	chr2	164941739	164941938	Cdh22	12
	Chr2:168794266-168795995	chr2	168794266	168795995	1700017J07Rik	12
	Chr3:9334122-9334391	chr3	9334122	9334391	Zbtb10	12
	Chr4:118808944-118809157	chr4	118808944	118809157	Slc2a1	12
	Chr4:131455981-131456948	chr4	131455981	131456948	Srsf4	12
	Chr5:143549279-143550316	chr5	143549279	143550316	Tnrc18	12
	Chr6:4697355-4697490	chr6	4697355	4697490	Peg10	12
	Chr6:51120018-51122051	chr6	51120018	51122051	Mir148a	12
	Chr7:17356532-17357337	chr7	17356532	17357337	Slc1a5	12
	Chr7:87201317-87205171	chr7	87201317	87205171	Zfp710	12
	Chr8:73268442-73269340	chr8	73268442	73269340	Pde4c	12
	Chr8:119802793-119807703	chr8	119802793	119807703	4933407C03Rik	12
	Chr10:80049268-80049602	chr10	80049268	80049602	Fam108a	12
	Chr13:31893854-31894046	chr13	31893854	31894046	Gm11379	12
	Chr14:55262822-55264170	chr14	55262822	55264170	Gm17606	12
	Chr16:87611278-87611677	chr16	87611278	87611677	U6	12
	Chr17:12934456-12935243	chr17	12934456	12935243	Igf2r	12
	Chr17:50432407-50433512	chr17	50432407	50433512	Dazl	12
	Chr18:66618094-66619528	chr18	66618094	66619528	Pmaip1	12
	Chr1:186557809-186559310	chr1	186557809	186559310	Hlx	11
	Chr2:30951639-30951937	chr2	30951639	30951937	Fnbp1	11
	Chr4:139775695-139777040	chr4	139775695	139777040	Igsf21	11
	Chr5:123330335-123332574	chr5	123330335	123332574	Kdm2b	11
	Chr5:149161899-149165053	chr5	149161899	149165053	Slc7a1	11
	Chr6:83318001-83318807	chr6	83318001	83318807	Tet3	11
	Chr7:20179741-20179896	chr7	20179741	20179896	Clasrp	11
	Chr7:52632106-52632530	chr7	52632106	52632530	Snrnp70	11
	Chr9:99847834-99847963	chr9	99847834	99847963	SNORA17	11
	Chr11:97928760-97929066	chr11	97928760	97929066	Stac2	11
	Chr11:113667705-113668766	chr11	113667705	113668766	Sdk2	11
	Chr13:24025922-24026545	chr13	24025922	24026545	Hist1h2ba	11
	Chr13:48585755-48585962	chr13	48585755	48585962	Zfp169	11
	Chr13:99200048-99200202	chr13	99200048	99200202	Gm10320	11
	Chr19:6247818-6248279	chr19	6247818	6248279	Atg2a	11
	Chr19:43591396-43593817	chr19	43591396	43593817	Got1	11
	Chr2:165205828-165206948	chr2	165205828	165206948	Zfp334	10
	Chr5:102095907-102098553	chr5	102095907	102098553	Nkx6-1	10
	Chr5:114340999-114341145	chr5	114340999	114341145	Coro1c	10
	Chr5:129203025-129203215	chr5	129203025	129203215	Piwil1	10
	Chr6:39068746-39069373	chr6	39068746	39069373	4930599N23Rik	10
	Chr6:90182868-90183450	chr6	90182868	90183450	Vmn1r53	10
	Chr7:48153481-48157239	chr7	48153481	48157239	Vstm2b	10
	Chr7:55392858-55392986	chr7	55392858	55392986	Mrgprb5	10
	Chr8:73436415-73438893	chr8	73436415	73438893	Mtap1s	10
	Chr9:22031258-22031566	chr9	22031258	22031566	Zfp809	10
	Chr9:119327205-119327300	chr9	119327205	119327300	Acvr2b	10
	Chr10:80297058-80299855	chr10	80297058	80299855	Lingo3	10
	Chr11:63924576-63925010	chr11	63924576	63925010	2810001G20Rik	10
	Chr11:77598026-77600264	chr11	77598026	77600264	Myo18a	10
	Chr12:77369546-77370664	chr12	77369546	77370664	Mthfd1	10
	Chr13:54781746-54783278	chr13	54781746	54783278	Rnf44	10
	Chr18:37845607-37845829	chr18	37845607	37845829	Pcdhgc5	10
	Chr18:62113220-62113362	chr18	62113220	62113362	Sh3tc2	10
	Chr18:65846322-65846648	chr18	65846322	65846648	Zfp532	10
	Chr18:69539995-69540408	chr18	69539995	69540408	Tcf4	10
	ChrX:131009547-131010862	chrX	131009547	131010862	Taf7l	10

## Sheet: 2-Hyper in O-E14
	2. List of hypermethylated regions in OP-E14 mESCs versus YP-E14 mESCs analyzed by RRBS. The number hypomethylated CpGs is indicated in the last column
	Probe	Chromosome	Start	End	Closest Gene	Hypomethylated CpG count
	Chr6:48547392-48548006	chr6	48547392	48548006	Repin1	18
	Chr12:57637436-57637867	chr12	57637436	57637867	Nkx2-1	14
	Chr4:12329729-12330413	chr4	12329729	12330413	Gm11846	10
