# Supplementary material for: Wnt/β-catenin signaling pathway safeguards epigenetic stability and homeostasis of mouse embryonic stem cells
Source: Sci Rep. 2019 Jan 30;9:948. doi: 10.1038/s41598-018-37442-5 (PMC6353868; doi:10.1038/s41598-018-37442-5)
Supplement: Supplementary file 7 — Table S2 [file 41598_2018_37442_MOESM7_ESM.xlsx]

## Sheet: Description Table S2
	Description Table S2
	1.	Number of total peaks from published ChIP-sequencing datasets.
	2.	Number of overlapping regions among Bcat (Flag+Biotin) , KAP1 (in BJ1 cells only), H3K9me3 and H3K4me3, including CpGs, ICRs and Repeats
	3.	Number of common bound regions between Bcat (Flag+Biotin) and KAP1 (in JB1 cells only).
	4.	Number of overlapping regions among Bcat (Flag+Biotin) , KAP1 (BJI+JB1), H3K9me3 and H3K4me3, including CpGs, ICRs and Repeats
	5.	Annotation of common peaks among Bcat, KAP1 (BJ1, JB1) H3K9me3 and H3K4me3 represented as counts and fraction.
	6.	List of overlapping regions between Bcat (Flag+Biotin) and KAP1 (in BJ1 cells)
	7.	List of overlapping regions among Bcat (Flag+Biotin), KAP1 (in BJ1 cells) and H3K9me3
	8.	List of overlapping regions among Bcat (Flag+Biotin), KAP1 (in BJ1 cells) and H3K4me3
	9.	List of overlapping CpGs among Bcat (Flag+Biotin), KAP1 (in BJ1 cells) and H3K4me3
	10.	List of overlapping regions between Bcat (Flag+Biotin) and KAP1 (JB1+BJ1)
	11.	Overlapping regions bound from Bcat (Flag, Biotin) and ZFP57 (BJ1, JB1) and common ICRs

## Sheet: 1-total peaks
	1. Number of total peaks
	Source (GEO code or UCSC)	Characteristics	Abbreviation	All	Merged (if peaks are overlapping, merging coordinates)
	GSM1065517	ES cells, beta-catenin GSK FLAG	B-cat GSK FLAG	16069	16069
	GSM1065518	ES cells, beta-catenin GSK Biotin	B-cat GSK Biotin	15947	15947
	GSM1931783	BJ1 cells, ZFP57	ZFP57 BJ1	1318	1318
	GSM1931784	BJ1 cells, KAP1	KAP1 BJ1	72535	72535
	GSM1931786	JB1 cells, ZFP57	ZFP57 JB1	10667	10667
	GSM1931787	JB1 cells, KAP1	KAP1 JB1	38713	38713
	GSM769008	ES Bruce 4 cells, H3K9me3	H3K9me3 Bruce4	56447	56447
	GSM769008	ES Bruce 4 cells, H3K4me3	H3K4me3 Bruce4	25911	25671
					32056
	UCSC (mm9)	CpG islands	CpG	16026	16026
	UCSC (mm9)	Repeats (Repeat masker)	RepeatMasker	4989422	3965709

## Sheet: 2- overlap Bcat KAP1 BJ1 only
	2. Number of overlapping regions among Bcat (Flag+Biotin) , KAP1 (BJ1), H3K9me3 and H3K4me3, including CpGs, ICRs and Repeats (indicated in red color).
	B-cat GSK FLAG + B-cat GSK Biotin	common	unique in each
	B-cat GSK FLAG	9113	6814
	B-cat GSK Biotin		6731
	B-cat GSK FLAG + B-cat GSK Biotin + KAP1 BJ1	common	unique in each
	B-cat_Biotin-FLAG	2631	6472
	KAP1 BJ1		69744
	B-cat GSK FLAG + B-cat GSK Biotin + KAP1 BJ1 + H3K9me3 Bruce4	common	unique in each
	Bcat_Biotin-FLAG_KAP1_BJ1	443	2188
	H3K9me3 Bruce4		55558
	B-cat GSK FLAG + B-cat GSK Biotin + KAP1 BJ1 + H3K4me3 Bruce4	common	unique in each
	Bcat_Biotin-FLAG_KAP1_BJ1	483	2148
	H3K4me3 Bruce4		25174
	B-cat GSK FLAG + B-cat GSK Biotin + KAP1 BJ1 + RepeatMasker	common	unique in each
	Bcat_Biotin-FLAG_KAP1_BJ1	2483	136
	RepeatMasker		3873361
	B-cat GSK FLAG + B-cat GSK Biotin + KAP1 BJ1 + H3K9me3 Bruce4 + H3K4me3 Bruce4	common	unique in each
	Bcat_Biotin-FLAG_KAP1_BJ1_H3K9me3	25	418
	H3K4me3_Bruce4		25644
	B-cat GSK FLAG + B-cat GSK Biotin + KAP1 BJ1 + H3K9me3 Bruce4 + CpG	common	unique in each
	Bcat_Biotin-FLAG_KAP1_BJ1_H3K9me3	9	434
	CpG		15982
	B-cat GSK FLAG + B-cat GSK Biotin + KAP1 BJ1 + H3K4me3 Bruce4 + CpG	common	unique in each
	Bcat_Biotin-FLAG_KAP1_BJ1_H3k4	140	342
	CpG		15837
	B-cat GSK FLAG + B-cat GSK Biotin + KAP1 BJ1 + H3K4me3 Bruce4 + ICR regions	common	unique in each
	Bcat_Biotin-FLAG_KAP1_BJ1_H3k4	2 (Grb10, Meg3)	481
	ICR regions		18
	B-cat GSK FLAG + B-cat GSK Biotin + KAP1 BJ1 + H3K4me3 Bruce4 + CpG + ICR regions	common	unique in each
	Bcat_Biotin-FLAG_KAP1_BJ1_H3k4_Cpg	2 (Grb10, Meg3)	138
	ICR regions		18
	B-cat GSK FLAG + B-cat GSK Biotin + KAP1 BJ1 + H3K4me3 Bruce4 + CpG + RepeatMasker	common	unique in each
	Bcat_Biotin-FLAG_KAP1_BJ1_H3k4_cpg	123	17
	RepeatMasker		3880739
	B-cat GSK FLAG + B-cat GSK Biotin + KAP1 BJ1 + H3K9me3 Bruce4 + RepeatMasker	common	unique in each
	Bcat_Biotin-FLAG_KAP1_BJ1_H3K9me3	429	13
	RepeatMasker		3879706
	B-cat GSK FLAG + B-cat GSK Biotin + KAP1 BJ1 + H3K4me3 Bruce4 + RepeatMasker	common	unique in each
	Bcat_Biotin-FLAG_KAP1_BJ1_H3K4me3	453	30
	RepeatMasker		3879226
	CpG + RepeatMasker	common	unique in each
	CpG	4824	11167
	RepeatMasker		3872516

## Sheet: 3- overlap Bcat KAP1 JB1 only
	3. Number of common bound regions between Bcat (Flag+Biotin) and KAP1 (JB1).
	B-cat GSK FLAG + B-cat GSK Biotin	common	unique in each
	B-cat GSK FLAG	9113	6814
	B-cat GSK Biotin		6731
	B-cat GSK FLAG + B-cat GSK Biotin + KAP1 JB1	common	unique in each
	B-cat_Biotin-FLAG	580	8533
	KAP1 JB1		38107

## Sheet: 4- overlap Bcat KAP1 BJ1-JB1
	4. Number of overlapping regions among Bcat (Flag+Biotin) , KAP1 (BJI+JB1), H3K9me3 and H3K4me3, including CpGs, ICRs and Repeats (indicated in red color).
	B-cat GSK FLAG + B-cat GSK Biotin	common	unique in each
	B-cat GSK FLAG	9113	6814
	B-cat GSK Biotin		6731
	KAP1 BJ1 + KAP1 JB1	common	unique in each
	KAP1 BJ1	30777	39660
	KAP1 JB1		5466
	B-cat GSK FLAG + B-cat GSK Biotin + KAP1 BJ1 + KAP1 JB1	common	unique in each
	B-cat_Biotin-FLAG	588	8522
	KAP1_BJ1JB1		30179
	B-cat GSK FLAG + B-cat GSK Biotin + KAP1 BJ1 + KAP1 JB1 + H3K9me3 Bruce4	common	unique in each
	B-cat_Biotin-FLAG_KAP1_BJ1JB1	214	374
	H3K9me3 Bruce4		55952
	B-cat GSK FLAG + B-cat GSK Biotin + KAP1 BJ1 + KAP1 JB1 + H3K4me3 Bruce4	common	unique in each
	B-cat_Biotin-FLAG_KAP1_BJ1JB1	63	525
	H3K4me3_Bruce4		25606
	B-cat GSK FLAG + B-cat GSK Biotin + KAP1 BJ1 + KAP1 JB1 + H3K9me3 Bruce4 + H3K4me3 Bruce4	common	unique in each
	Bcat_Biotin-FLAG_KAP1_BJ1JB1_H3K9me3	13	201
	H3K4me3_Bruce4		25658
	B-cat GSK FLAG + B-cat GSK Biotin + KAP1 BJ1 + KAP1 JB1 + CpG	common	unique in each
	Bcat_Biotin-FLAG_KAP1_BJ1JB1	21	567
	CpG		15968
	B-cat GSK FLAG + B-cat GSK Biotin + KAP1 BJ1 + KAP1 JB1 + ICR regions	common	unique in each
	Bcat_Biotin-FLAG_KAP1_BJ1JB1	2 (Grb10, Meg3)	586
	ICR regions		18
	B-cat GSK FLAG + B-cat GSK Biotin + KAP1 BJ1 + KAP1 JB1 + RepeatMasker	common	unique in each
	Bcat_Biotin-FLAG_KAP1_BJ1JB1	573	12
	RepeatMasker		3879339

## Sheet: 5-annotation
	5.A. Annotation of common bound regions among Bcat, KAP1 (BJ1, JB1) H3K9me3 and H3K4me3 represented as counts.
			Counts	Annotation	KAP1 BJ1 + Bcat	KAP1 BJ1 + Bcat	KAP1 BJ1 + Bcat	KAP1 BJ1+ Bcat	KAP1 BJ1 + Bcat	KAP1 BJ1 + Bcat	KAP1 BJ1 + Bcat	KAP1 JB1 + Bcat	KAP1 JB1-BJ1 + Bcat
					(unique in Bcat)	(unique in KAP1 BJ1)	(common)	+ H3K4me3 (common)	+ H3K4me3 + CpG (common)	+ H3K9me3 (common)	+ H3K9me3_CpG (common)	(common)	(common)
	Abbreviation	Overlap		3UTR	36	294	12	1	0	1	0	2	1
	Bcat	B-cat GSK FLAG + B-cat GSK Biotin		miRNA	0	1	1	1	0	0	0	0	0
				ncRNA	17	91	5	4	1	1	1	2	2
				TTS	90	543	27	7	4	3	0	6	6
				pseudo	0	16	0	0	0	0	0	0	0
				Exon	68	1084	27	24	21	2	0	4	4
				Intron	2507	17217	782	148	29	105	1	160	162
				Intergenic	3394	48727	1673	217	27	328	6	391	400
				Promoter	337	1594	100	74	52	3	1	15	13
				5UTR	23	177	4	7	6	0	0	0	0
				snoRNA	0	0	0	0	0	0	0	0	0
				rRNA	0	0	0	0	0	0	0	0	0
	5.B.. Annotation of common bound regions among Bcat, KAP1 (BJ1, JB1) H3K9me3 and H3K4me3 represented as franction.
			Fractions	Annotation	KAP1 BJ1 + Bcat	KAP1 BJ1 + Bcat	KAP1 BJ1 + Bcat	KAP1 BJ1+ Bcat	KAP1 BJ1 + Bcat	KAP1 BJ1 + Bcat	KAP1 BJ1 + Bcat	KAP1 JB1 + Bcat	KAP1 JB1-BJ1 + Bcat
					(unique in Bcat)	(unique in KAP1 BJ1)	(common)	+ H3K4me3 (common)	+ H3K4me3 + CpG (common)	+ H3K9me3 (common)	+ H3K9me3_CpG (common)	(common)	(common)
	Abbreviation	Overlap		miRNA	0	0	0.04	0.21	0	0	0	0	0
	Bcat	B-cat GSK FLAG + B-cat GSK Biotin		ncRNA	0.26	0.13	0.19	0.83	0.71	0.23	11.11	0.34	0.34
				TTS	1.39	0.78	1.03	1.45	2.86	0.68	0	1.03	1.02
				pseudo	0	0.02	0	0	0	0	0	0	0
				Exon	1.05	1.55	1.03	4.97	15	0.45	0	0.69	0.68
				Intron	38.74	24.69	29.72	30.64	20.71	23.7	11.11	27.59	27.55
				Intergenic	52.44	69.87	63.59	44.93	19.29	74.04	66.67	67.41	68.03
				Promoter	5.21	2.29	3.8	15.32	37.14	0.68	11.11	2.59	2.21
				5UTR	0.36	0.25	0.15	1.45	4.29	0	0	0	0
				snoRNA	0	0	0	0	0	0	0	0	0
				rRNA	0	0	0	0	0	0	0	0	0

## Sheet: 6- Regions Bcat KAP1 BJ1 only
	6. List of overlapping regions between Bcat (Flag+Biotin) and KAP1 (BJ1 only)
	Chr	Start	End	Strand	Annotation	Distance to TSS	Nearest PromoterID	Entrez ID	Nearest Unigene	Nearest Refseq	Nearest Ensembl	Gene Name	Gene Alias	Gene Description	Gene Type
	chr4	155233010	155234110	+	TTS (NM_001302342)	3902	NM_031872	83771	Mm.358792	NM_031872	ENSMUSG00000029072	Tas1r3	Sac|T1r3	taste receptor, type 1, member 3	protein-coding
	chr9	65009873	65011720	+	intron (NM_008988, intron 2 of 13)	21800	NM_008988	19289	Mm.41529	NM_008988	ENSMUSG00000032394	Igdcc3	2810401C09Rik|AI851425|Punc|WI-14920	immunoglobulin superfamily, DCC subclass, member 3	protein-coding
	chr12	70355208	70356181	+	intron (NM_178253, intron 5 of 12)	12875	NM_178253	271005	Mm.180969	NM_178253	ENSMUSG00000051890	Klhdc1	-	kelch domain containing 1	protein-coding
	chr18	56836899	56838750	+	Intergenic	-29643	NM_010721	16906	Mm.4105	NM_010721	ENSMUSG00000024590	Lmnb1	-	lamin B1	protein-coding
	chr11	16244963	16246650	+	Intergenic	88079	NM_145967	211739	Mm.284015	NM_145967	ENSMUSG00000048834	Vstm2a	Vstm2	V-set and transmembrane domain containing 2A	protein-coding
	chr10	36971687	36972505	+	Intergenic	-113364	NM_008538	17118	Mm.30059	NM_008538	ENSMUSG00000069662	Marcks	Macs|PKCSL	myristoylated alanine rich protein kinase C substrate	protein-coding
	chr15	66901738	66903251	+	Intergenic	-101291	NM_008681	17988	Mm.30837	NM_008681	ENSMUSG00000005125	Ndrg1	CAP43|CMT4D|DRG1|HMSNL|NMSL|Ndr1|Ndrl|PROXY1|RTP|TDD5	N-myc downstream regulated gene 1	protein-coding
	chr4	61911328	61912635	+	Intergenic	-35482	NM_025286	20530	Mm.292539	NM_025286	ENSMUSG00000066152	Slc31a2	AI604396|CTR2	solute carrier family 31, member 2	protein-coding
	chr8	48403374	48404540	+	intron (NM_175162, intron 1 of 4)	-29201	NM_001114311	71069	Mm.23973	NM_175162	ENSMUSG00000038143	Stox2	4933409N07Rik|AI449080|AI835114|mKIAA1392	storkhead box 2	protein-coding
	chr6	67961702	67963016	+	Intergenic	-446666	NR_003100	75070	Mm.463364	NR_003100		4930515G16Rik	-	myc induced nuclear antigen pseudogene	pseudo
	chr5	146068352	146069542	+	Intergenic	24735	NM_001081431	666311	Mm.260773	NM_001081431	ENSMUSG00000070420	Zscan25	EG666311|Zfp498	zinc finger and SCAN domain containing 25	protein-coding
	chr17	71177267	71180349	+	Intergenic	17309	NM_001164077	21815	Mm.101034	NM_009372	ENSMUSG00000047407	Tgif1	AA959811|AI462167|Tgif	TGFB-induced factor homeobox 1	protein-coding
	chr2	19237268	19238282	+	Intergenic	-28169	NR_126563	108871	Mm.107666	NR_126563		4930447M23Rik	-	RIKEN cDNA 4930447M23 gene	ncRNA
	chr16	42500702	42501883	+	Intergenic	-160528	NM_008083	14432	Mm.1222	NM_008083	ENSMUSG00000047261	Gap43	B-50|Basp2|GAP-43	growth associated protein 43	protein-coding
	chr10	34606912	34608750	+	Intergenic	404625	NM_010237	14302	Mm.332432	NM_010237	ENSMUSG00000019779	Frk	BSK|BSK/IYK|C85044|GTK|RAK	fyn-related kinase	protein-coding
	chr1	78505086	78506700	+	Intergenic	-1742	NM_026713	68393	Mm.41325	NM_026713	ENSMUSG00000012187	Mogat1	0610030A14Rik|1110064N14Rik|Dgat2l|Dgat2l1|MGAT1|WI1-2612I11.1|mDC2	monoacylglycerol O-acyltransferase 1	protein-coding
	chr9	98332605	98334554	+	intron (NM_011254, intron 2 of 3)	10199	NM_011254	19659	Mm.279741	NM_011254	ENSMUSG00000046402	Rbp1	CRBPI|Crbp|Rbp-1	retinol binding protein 1, cellular	protein-coding
	chr9	97013329	97015605	+	Intergenic	-3007	NM_138756	192287	Mm.228067	NM_138756	ENSMUSG00000032449	Slc25a36	C330005L02Rik	solute carrier family 25, member 36	protein-coding
	chr6	116006552	116007953	+	intron (NM_177412, intron 3 of 5)	-62229	NM_026376	67784	Mm.3085	NM_026376	ENSMUSG00000030123	Plxnd1	6230425C21Rik|b2b1863Clo|b2b553Clo	plexin D1	protein-coding
	chr1	184111502	184115250	+	Intergenic	-25147	NM_001166728	625823	Mm.479992	NM_001166728	ENSMUSG00000091013	Vmn1r1	EG625823|Gm6628	vomeronasal 1 receptor 1	protein-coding
	chr15	27989601	27991543	+	Intergenic	-34969	NM_001081302	223435	Mm.485422	NM_001081302	ENSMUSG00000022263	Trio	6720464I07Rik|AA408740|Solo	triple functional domain (PTPRF interacting)	protein-coding
	chr4	33356702	33358232	+	Intergenic	-21705	NM_001033225	108767	Mm.27769	NM_001033225	ENSMUSG00000040128	Pnrc1	5730463C12Rik|B4-2|PRR2|Prol2	proline-rich nuclear receptor coactivator 1	protein-coding
	chr6	140284633	140286000	+	Intergenic	-87304	NM_144920	109135	Mm.247670	NM_144920	ENSMUSG00000030231	Plekha5	2810431N21Rik|AI428202|AK129423|AMH-Cre|Ayu21-9|Gt(pU21)9Imeg|Pepp2|Tg(AMH-cre)1Flor	pleckstrin homology domain containing, family A member 5	protein-coding
	chr7	147864452	147866575	+	Intergenic	-11293	NM_146963	18344	Mm.222838	NM_146963	ENSMUSG00000066122	Olfr45	IB6|MOR253-2	olfactory receptor 45	protein-coding
	chr5	77617352	77618367	+	Intergenic	22371	NM_001289767	69982	Mm.46106	NM_183284	ENSMUSG00000053030	Spink2	1700007F22Rik|AV038945|HUSI-II	serine peptidase inhibitor, Kazal type 2	protein-coding
	chr13	86032502	86033485	+	Intergenic	153407	NM_007749	12867	Mm.378898	NM_007749	ENSMUSG00000017778	Cox7c	COXVIIc|Cox7c1	cytochrome c oxidase subunit VIIc	protein-coding
	chr1	89209327	89211125	+	Intergenic	-13347	NM_146112	227331	Mm.23065	NM_146112	ENSMUSG00000048000	Gigyf2	2610016F01Rik|A830080H02Rik|AI852361|AW259676|BC006835|Tnrc15|mKIAA0642	GRB10 interacting GYF protein 2	protein-coding
	chr4	26871002	26872480	+	Intergenic	-239145	NR_040656	75360	Mm.67233	NR_040656	ENSMUSG00000086257	4930548K13Rik	-	RIKEN cDNA 4930548K13 gene	ncRNA
	chr19	28794433	28795382	+	TTS (NR_045330)	-40340	NM_175459	226075	Mm.223508	NM_175459	ENSMUSG00000052942	Glis3	4833409N03Rik|E330013K21Rik	GLIS family zinc finger 3	protein-coding
	chr7	3206044	3207659	+	Intergenic	-11776	NR_029640	100049710		NR_029640	ENSMUSG00000077815	Mir290a	Mir290|Mirn290|mir-290a|mmu-miR-290|mmu-mir-290a	microRNA 290a	ncRNA
	chr18	52586891	52587750	+	Intergenic	-38027	NM_026040	67222	Mm.100617	NM_026040	ENSMUSG00000024528	Srfbp1	2810036K01Rik|p49/STRAP	serum response factor binding protein 1	protein-coding
	chr6	112987778	112989450	+	Intergenic	-7707	NM_008188	14911	Mm.781	NM_008188	ENSMUSG00000030264	Thumpd3	AW556087|Gt(ROSA)26asSor|Gtrosa26as	THUMP domain containing 3	protein-coding
	chrX	12783452	12784418	+	Intergenic	29474	NR_045430	72122	Mm.75434	NR_045429	ENSMUSG00000100714	2010308F09Rik	-	RIKEN cDNA 2010308F09 gene	ncRNA
	chr15	84554102	84555165	+	intron (NM_028455, intron 1 of 11)	-3937	NR_040347	328576	Mm.400211	NR_040347		Gm20556	A430075N02	predicted gene, 20556	ncRNA
	chr15	25687723	25689435	+	intron (NM_019472, intron 19 of 40)	-84474	NM_001034851	66270	Mm.25311	NM_025459	ENSMUSG00000022270	Fam134b	1810015C04Rik|AU015349	family with sequence similarity 134, member B	protein-coding
	chr11	89970792	89971951	+	Intergenic	79709	NM_026433	67888	Mm.212428	NM_026433	ENSMUSG00000069763	Tmem100	1810057C19Rik|AV011897	transmembrane protein 100	protein-coding
	chrX	143649591	143650534	+	Intergenic	57309	NR_029956	723914		NR_029956	ENSMUSG00000065450	Mir448	Mirn448|mir-448|mmu-mir-448	microRNA 448	ncRNA
	chr8	44438750	44440207	+	Intergenic	-47115	NM_009556	22702	Mm.285848	NM_009556	ENSMUSG00000051176	Zfp42	Rex-1|Rex1|Zfp-42	zinc finger protein 42	protein-coding
	chr4	45666599	45668109	+	Intergenic	-29107	NM_001033412	329839	Mm.331582	NM_001033412		Gm829	-	predicted gene 829	protein-coding
	chr14	52685383	52686837	+	Intergenic	-2880	NR_028552	100217457		NR_028552	ENSMUSG00000064871	Snord58b	MBII-199	small nucleolar RNA, C/D box 58B	snoRNA
	chr19	4849482	4850700	+	Intergenic	-5038	NM_019861	56464	Mm.29561	NM_019861	ENSMUSG00000083282	Ctsf	AI481912	cathepsin F	protein-coding
	chr9	16403192	16404379	+	Intergenic	-221110	NM_001080814	270120	Mm.195010	NM_001080814	ENSMUSG00000074505	Fat3	9430076A06Rik|D430038H04Rik|Gm1132|Gm510|MFAT3F	FAT atypical cadherin 3	protein-coding
	chr1	34458752	34459955	+	Intergenic	30691	NR_039562	100628580		NR_039562	ENSMUSG00000092852	Mir5103	mir-5103|mmu-mir-5103|mu-mir-5103	microRNA 5103	ncRNA
	chr13	90593852	90594707	+	Intergenic	365007	NM_025335	66074	Mm.241387	NM_025335	ENSMUSG00000012422	Tmem167	0610041E09Rik|5730424F14Rik|AU041184|AW537806|ENSMUSG00000060669|Gm10085|Tmem167a	transmembrane protein 167	protein-coding
	chr2	6467909	6469150	+	intron (NM_001310447, intron 10 of 11)	174179	NM_001310447	14007	Mm.398543	NM_010160	ENSMUSG00000002107	Celf2	B230218O03|B230345P09Rik|C88023|CELF-2|CUG-BP2|Cugbp2|D230046B21Rik|Etr-3|Napor|Napor-2|mETR-3	CUGBP, Elav-like family member 2	protein-coding
	chr17	3054599	3055398	+	Intergenic	29185	NR_003519	328734	Mm.335641	NR_003519		Pisd-ps2	D030013I16Rik	phosphatidylserine decarboxylase, pseudogene 2	pseudo
	chr3	153054337	153055950	+	intron (NM_011372, intron 3 of 4)	-93530	NR_126464	75489	Mm.443252	NR_126464	ENSMUSG00000105023	1700012D16Rik	-	RIKEN cDNA 1700012D16 gene	ncRNA
	chr1	80232250	80234250	+	Intergenic	-22731	NM_173425	241128	Mm.145511	NM_173425	ENSMUSG00000043230	Fam124b	A830043J08Rik	family with sequence similarity 124, member B	protein-coding
	chr1	47133028	47133938	+	Intergenic	-223129	NM_172653	227059	Mm.233889	NM_172653	ENSMUSG00000025986	Slc39a10	2900042E17Rik|5430433I10|mKIAA1265	solute carrier family 39 (zinc transporter), member 10	protein-coding
	chr4	19064504	19065750	+	Intergenic	-142870	NM_013927	30952	Mm.445778	NM_013927	ENSMUSG00000056494	Cngb3	CCNC2|CNG6|Cngbeta2	cyclic nucleotide gated channel beta 3	protein-coding
	chr6	60942247	60942990	+	Intergenic	48307	NM_001163507	70945	Mm.389770	NM_027613	ENSMUSG00000054641	Mmrn1	4921530G03Rik|Emilin4|Mmrn	multimerin 1	protein-coding
	chr9	21968264	21971934	+	Intergenic	8809	NM_001082532	66268	Mm.28924	NM_025457	ENSMUSG00000010607	Pigyl	1810008A14Rik|PIG-Y|Pigy	phosphatidylinositol glycan anchor biosynthesis, class Y-like	protein-coding
	chr5	118884356	118888502	+	Intergenic	-124299	NM_001347445	76199	Mm.206238	NM_172424	ENSMUSG00000018076	Med13l	2210413I17Rik|6330591G05Rik|9030618F05Rik|Thrap2|Trap240L|mKIAA1025	mediator complex subunit 13-like	protein-coding
	chr5	30125852	30127126	+	Intergenic	-64013	NR_028426	332993	Mm.473746	NR_028426		Gm5129	EG332993|ENSMUSG00000053121	predicted gene 5129	ncRNA
	chr2	109513256	109514855	+	promoter-TSS (NM_007540)	-802	NM_007540	12064	Mm.1442	NM_007540	ENSMUSG00000048482	Bdnf	-	brain derived neurotrophic factor	protein-coding
	chr11	110118868	110119800	+	Intergenic	-6244	NM_001166557	76184	Mm.159704	NM_147218	ENSMUSG00000044749	Abca6	6330565N06Rik	ATP-binding cassette, sub-family A (ABC1), member 6	protein-coding
	chr11	30642002	30644842	+	Intergenic	-28353	NM_134013	103554	Mm.240066	NM_134013	ENSMUSG00000040850	Psme4	AA409398|AU041366|TEMO|mKIAA0077	proteasome (prosome, macropain) activator subunit 4	protein-coding
	chr18	3821704	3822679	+	Intergenic	314236	NM_026505	68010	Mm.284863	NM_026505	ENSMUSG00000024232	Bambi	2610003H06Rik	BMP and activin membrane-bound inhibitor	protein-coding
	chr3	23978368	23979300	+	intron (NM_001326288, intron 9 of 13)	704094	NM_001326288	635702	Mm.448351	NM_001326288	ENSMUSG00000102758	Naaladl2	2810043G22Rik|EG635702|Gm1021	N-acetylated alpha-linked acidic dipeptidase-like 2	protein-coding
	chr11	68821106	68822550	+	intron (NM_001159519, intron 1 of 27)	134	NM_001159519	237823	Mm.340288	NM_001159519	ENSMUSG00000020899	Pfas	4432409B16Rik|FGAMS|FGAR-AT|FGARAT|Gm18|PURL|Sofa	phosphoribosylformylglycinamidine synthase (FGAR amidotransferase)	protein-coding
	chr7	65479527	65481990	+	Intergenic	-432814	NM_009728	11982	Mm.135129	NM_009728	ENSMUSG00000025324	Atp10a	Atp10c|pfatp	ATPase, class V, type 10A	protein-coding
	chr7	6711757	6714161	+	intron (NM_021323, intron 2 of 7)	29665	NM_001290994	57775	Mm.40752	NM_021323	ENSMUSG00000051527	Usp29	Ocat	ubiquitin specific peptidase 29	protein-coding
	chr8	46019898	46024201	+	Intergenic	-13513	NM_001081286	14107	Mm.27365	NM_001081286	ENSMUSG00000070047	Fat1	2310038E12Rik|AU023433|Fath|mFat1	FAT atypical cadherin 1	protein-coding
	chr16	13308581	13310100	+	intron (NM_181860, intron 1 of 3)	44168	NM_181860	239719	Mm.270643	NM_153588	ENSMUSG00000009569	Mkl2	ENSMUSG00000075401|Gt4-1|MRTF-B|Mrtfb|mKIAA1243	MKL/myocardin-like 2	protein-coding
	chr14	99738453	99740490	+	Intergenic	41561	NM_009769	12224	Mm.30262	NM_009769	ENSMUSG00000005148	Klf5	4930520J07Rik|Bteb2|CKLF|IKLF	Kruppel-like factor 5	protein-coding
	chr8	35985151	35986217	+	intron (NM_175091, intron 2 of 26)	43060	NM_175091	21951	Mm.88364	NM_175091	ENSMUSG00000031529	Tnks	4930554K12Rik|AI662855|ARTD5|C86528|D130072O21Rik|TANK1|mTNKS1	tankyrase, TRF1-interacting ankyrin-related ADP-ribose polymerase	protein-coding
	chr7	130479332	130480595	+	intron (NM_001122641, intron 1 of 18)	33466	NM_001122643	70497	Mm.403318	NM_144529	ENSMUSG00000030766	Arhgap17	5730403H17Rik|Nadrin|Nadrin2|Rich1|Wbp15	Rho GTPase activating protein 17	protein-coding
	chr9	25370644	25372044	+	intron (NM_026189, intron 3 of 7)	82162	NM_026189	67484	Mm.112977	NM_026189	ENSMUSG00000036611	Eepd1	2310005P05Rik|AI481005	endonuclease/exonuclease/phosphatase family domain containing 1	protein-coding
	chr3	59343452	59345566	+	Intergenic	-189199	NM_001101531	433597	Mm.297801	NM_001101531	ENSMUSG00000090527	Gm5538	-	predicted gene 5538	protein-coding
	chr8	77331906	77333373	+	Intergenic	-64434	NM_027837	71597	Mm.158735	NM_027837	ENSMUSG00000031621	Isx	9130012O13Rik|Pix-1	intestine specific homeobox	protein-coding
	chr19	36197702	36199331	+	Intergenic	-4182	NM_013468	107765	Mm.10279	NM_013468	ENSMUSG00000024803	Ankrd1	Alrp|CARP|Crap|MARP1	ankyrin repeat domain 1 (cardiac muscle)	protein-coding
	chr13	62279102	62285700	+	Intergenic	51151	NM_001039239	630579	Mm.440905	NM_001039239	ENSMUSG00000074867	Zfp808	EG630579|Gm7036	zinc finger protein 80	protein-coding
	chr1	172451102	172452364	+	intron (NM_001109985, intron 1 of 9)	35508	NM_027528	70729	Mm.487078	NM_027528	ENSMUSG00000038473	Nos1ap	6330408P19Rik|Capon	nitric oxide synthase 1 (neuronal) adaptor protein	protein-coding
	chr1	184227138	184228005	+	Intergenic	-3394	NR_015458	67330	Mm.331019	NR_015458	ENSMUSG00000100147	1700047M11Rik	-	RIKEN cDNA 1700047M11 gene	ncRNA
	chr2	114244502	114245205	+	Intergenic	-217685	NM_175466	228491	Mm.132523	NM_175466	ENSMUSG00000040321	Zfp770	6430601A21Rik|Znf770	zinc finger protein 770	protein-coding
	chr6	90482493	90483450	+	Intergenic	-17871	NM_027406	107747	Mm.30035	NM_027406	ENSMUSG00000030088	Aldh1l1	1810048F20Rik|FDH|Fthfd|Neut2	aldehyde dehydrogenase 1 family, member L1	protein-coding
	chr5	122743052	122745714	+	intron (NM_177242, intron 1 of 5)	9976	NM_177242	320717	Mm.489670	NM_177242	ENSMUSG00000038582	Pptc7	9130017A15Rik|AA672638|AI848390|TA-PP2C	PTC7 protein phosphatase homolog	protein-coding
	chr19	5794006	5795940	+	TTS (NR_002847)	1008	NR_144621	109146451		NR_144621		Mascrna	-	Malat1-associated small cytoplasmic RNA	scRNA
	chr12	45593516	45594341	+	intron (NM_176930, intron 3 of 30)	164056	NM_001146031	319504	Mm.208439	NM_176930	ENSMUSG00000020598	Nrcam	Bravo|C030017F07Rik|C130076O07Rik|mKIAA0343	neuronal cell adhesion molecule	protein-coding
	chr2	70499074	70500128	+	promoter-TSS (NR_027343)	35	NM_027352	70231	Mm.271950	NM_027352	ENSMUSG00000014959	Gorasp2	0610011A07Rik|2410043M02Rik|5730520M13Rik|9430094F20Rik|AW552058|ENSMUSG00000075299|GOLPH2|GRASP55|GRS2|p59	golgi reassembly stacking protein 2	protein-coding
	chr17	29217422	29219833	+	Intergenic	-2556	NR_036469	100504267	Mm.438550	NR_036469	ENSMUSG00000085912	Trp53cor1	Gm16197|OTTMUSG00000031656|linc-p21|lincRNA-p21	tumor protein p53 pathway corepressor 1	ncRNA
	chr11	119553239	119554623	+	intron (NM_028898, intron 3 of 33)	89712	NM_028898	74370	Mm.209933	NM_028898	ENSMUSG00000025583	Rptor	4932417H02Rik|Rap|Raptor|mKIAA1303	regulatory associated protein of MTOR, complex 1	protein-coding
	chr11	15778270	15779716	+	Intergenic	-378734	NM_001290539	211739	Mm.284015	NM_145967	ENSMUSG00000048834	Vstm2a	Vstm2	V-set and transmembrane domain containing 2A	protein-coding
	chr3	19923452	19924950	+	intron (NM_001146324, intron 5 of 8)	11109	NM_001146323	12807	Mm.291533	NM_080634	ENSMUSG00000027615	Hps3	coa	Hermansky-Pudlak syndrome 3	protein-coding
	chr19	25789052	25789906	+	Intergenic	42578	NM_145831	226049	Mm.275572	NM_145831	ENSMUSG00000048138	Dmrt2	Terra	doublesex and mab-3 related transcription factor 2	protein-coding
	chr8	28350266	28352726	+	Intergenic	-11436	NM_013462	11556	Mm.278475	NM_013462	ENSMUSG00000031489	Adrb3	Adrb-3	adrenergic receptor, beta 3	protein-coding
	chr1	55163402	55167450	+	Intergenic	20434	NM_008303	15528	Mm.215667	NM_008303	ENSMUSG00000073676	Hspe1	10kDa|Hsp10|mt-cpn10	heat shock protein 1 (chaperonin 10)	protein-coding
	chr11	10998043	10999650	+	Intergenic	-15173	NM_177033	319922	Mm.337851	NM_177033	ENSMUSG00000050830	Vwc2	A930041G11Rik|G11|PSST739|UNQ739|cradin	von Willebrand factor C domain containing 2	protein-coding
	chr6	10135773	10136700	+	Intergenic	788142	NR_033776	57866	Mm.4397	NR_033776		AA545190	-	EST AA545190	ncRNA
	chr17	10270352	10273482	+	Intergenic	240309	NM_021881	19317	Mm.130694	NM_021881	ENSMUSG00000062078	Qk	1110003F05Rik|1500005P18|QkI|l(17)-1Wis|l17Wis1	quaking	protein-coding
	chr17	66832618	66834752	+	Intergenic	-34595	NM_001114098	68617	Mm.33421	NM_172963	ENSMUSG00000052105	Mtcl1	1110012J17Rik|Ccdc165|D130071O13|Kiaa0802|Soga2|mKIAA0802|t8219b25	microtubule crosslinking factor 1	protein-coding
	chr2	20417481	20419350	+	intron (NM_001081006, intron 2 of 21)	-13259	NM_029895	208618	Mm.237935	NM_029895	ENSMUSG00000036617	Etl4	6620402G01Rik|9430077C05Rik|BC026657|E330027G05Rik|Etl-4|Skt	enhancer trap locus 4	protein-coding
	chr7	88286247	88287332	+	intron (NM_001004184, intron 9 of 17)	27104	NM_001004184	434203	Mm.389909	NM_001004184	ENSMUSG00000025726	Slc28a1	Cnt1	solute carrier family 28 (sodium-coupled nucleoside transporter), member 1	protein-coding
	chr4	144955202	144956853	+	Intergenic	-50977	NM_009401	21941	Mm.12810	NM_009401	ENSMUSG00000028602	Tnfrsf8	Cd30|D1S166E|Ki|Ki-1	tumor necrosis factor receptor superfamily, member 8	protein-coding
	chr6	145223176	145226125	+	Intergenic	25578	NR_045598	100039495	Mm.121014	NR_045598	ENSMUSG00000086013	Gm15706	OTTMUSG00000025463	predicted gene 15706	ncRNA
	chr12	66694202	66695550	+	Intergenic	368372	NM_027614	70948	Mm.219475	NM_027614	ENSMUSG00000035560	Wdr20rt	4921538B03Rik|4930427E19Rik|Wdr20|Wdr20b	WD repeat domain 20, retrogene	protein-coding
	chr1	52583252	52585264	+	Intergenic	-26966	NM_008667	17936	Mm.25903	NM_008667	ENSMUSG00000002881	Nab1	-	Ngfi-A binding protein 1	protein-coding
	chr19	41515345	41517600	+	Intergenic	-56912	NM_031376	83490	Mm.222266	NM_031376	ENSMUSG00000025017	Pik3ap1	1810044J04Rik|BCAP	phosphoinositide-3-kinase adaptor protein 1	protein-coding
	chr6	144221577	144222587	+	Intergenic	-63994	NM_001243163	20678	Mm.1752	NM_011444	ENSMUSG00000041540	Sox5	A730017D01Rik|AI528773	SRY (sex determining region Y)-box 5	protein-coding
	chr12	63807834	63809071	+	Intergenic	19678	NR_131949	73309	Mm.276558	NR_131949		Spanxn4	1700047L15Rik	SPANX family, member N4	ncRNA
	chr9	58301607	58304775	+	intron (NR_040736, intron 1 of 2)	211	NR_040736	74879	Mm.416924	NR_040736	ENSMUSG00000097651	4930461G14Rik	-	RIKEN cDNA 4930461G14 gene	ncRNA
	chr16	20990552	20991771	+	Intergenic	162856	NM_025634	66561	Mm.422867	NM_025634	ENSMUSG00000090356	Teddm3	2310042E22Rik	transmembrane epididymal family member 3	protein-coding
	chr2	121950974	121953150	+	intron (NM_026251, intron 7 of 17)	-7940	NM_145531	214585	Mm.222303	NM_145531	ENSMUSG00000033396	Spg11	6030465E24Rik|A330015I11|C530005A01Rik	spastic paraplegia 11	protein-coding
	chrX	19933272	19933969	+	Intergenic	-7987	NM_133669	19889	Mm.288141	NM_133669	ENSMUSG00000060090	Rp2	AI662636|Rp2h	retinitis pigmentosa 2 homolog	protein-coding
	chr9	120668387	120669900	+	Intergenic	155225	NR_040742	76402	Mm.436588	NR_040742	ENSMUSG00000100146	1700020M21Rik	-	RIKEN cDNA 1700020M21 gene	ncRNA
	chr13	43122558	43123526	+	intron (NM_001302636, intron 2 of 12)	-95166	NM_001005748	218194	Mm.160124	NM_198419	ENSMUSG00000054728	Phactr1	9630030F18Rik|Rpel1	phosphatase and actin regulator 1	protein-coding
	chr8	42023326	42025143	+	intron (NM_026840, intron 2 of 5)	12647	NM_026840	68797	Mm.284246	NM_026840	ENSMUSG00000031595	Pdgfrl	1110039P19Rik|AV013190	platelet-derived growth factor receptor-like	protein-coding
	chr4	40185108	40186290	+	intron (NM_172689, intron 1 of 17)	1159	NM_172689	230073	Mm.86382	NM_172689	ENSMUSG00000040296	Ddx58	6430573D20Rik|C330021E21|RIG-I|RLR-1	DEAD (Asp-Glu-Ala-Asp) box polypeptide 58	protein-coding
	chr9	113021488	113022638	+	Intergenic	474207	NR_040760	102688	Mm.394901	NR_040760	ENSMUSG00000109890	AU023762	-	expressed sequence AU023762	ncRNA
	chr7	89990252	89991831	+	Intergenic	-24802	NM_175366	108797	Mm.306789	NM_175366	ENSMUSG00000057706	Mex3b	4931439A04Rik|M-04814|Rkhd3|mKIAA2009	mex3 RNA binding family member B	protein-coding
	chr3	65460483	65463833	+	Intergenic	-1052	NR_106200	102465905		NR_106200	ENSMUSG00000098944	Mir8120	Gm27637|mmu-mir-8120	microRNA 8120	ncRNA
	chr6	60358745	60359835	+	Intergenic	-5589	NR_015565	208079	Mm.131226	NM_177329	ENSMUSG00000046764	A530053G22Rik	-	RIKEN cDNA A530053G22 gene	ncRNA
	chr9	120583538	120587647	+	Intergenic	99144	NR_073359	76100	Mm.48212	NR_073359	ENSMUSG00000052658	5830454E08Rik	-	RIKEN cDNA 5830454E08 gene	ncRNA
	chr9	30323368	30324479	+	Intergenic	89009	NM_028874	102607	Mm.35084	NM_028874	ENSMUSG00000031993	Snx19	3526401K03Rik|AI195321|AI848208|mKIAA0254	sorting nexin 19	protein-coding
	chr5	127109639	127110812	+	Intergenic	-400934	NR_040685	71247	Mm.399586	NR_040685	ENSMUSG00000105490	4933438B17Rik	-	RIKEN cDNA 4933438B17 gene	ncRNA
	chr5	64355451	64356911	+	intron (NM_145923, intron 1 of 6)	3955	NM_145923	100532	Mm.243632	NM_145923	ENSMUSG00000047881	Rell1	AA536743	RELT-like 1	protein-coding
	chr11	102680502	102683019	+	promoter-TSS (NM_001159383)	-760	NM_001159383	14615	Mm.390369	NM_008122	ENSMUSG00000034520	Gjc1	C130009G16Rik|Cnx45|Cx45|Gja-7|Gja7	gap junction protein, gamma 1	protein-coding
	chr11	57372752	57374498	+	Intergenic	41458	NM_145426	216760	Mm.30501	NM_145426	ENSMUSG00000020522	Mfap3	2610509F16Rik|2700079M14Rik|AW536327	microfibrillar-associated protein 3	protein-coding
	chr5	117845196	117848916	+	Intergenic	-8024	NM_028128	72151	Mm.27997	NM_028128	ENSMUSG00000029363	Rfc5	2610020K06Rik|2610209F07Rik|36.5kDa|36kDa|Recc5	replication factor C (activator 1) 5	protein-coding
	chr18	46484654	46485450	+	Intergenic	-13470	NM_001160399	240261	Mm.329416	NM_001160399	ENSMUSG00000071855	Ccdc112	8430438M01Rik|AW108467	coiled-coil domain containing 112	protein-coding
	chr2	121720502	121722150	+	intron (NM_001205371, intron 1 of 9)	27885	NM_001205371	319996	Mm.292109	NM_177054	ENSMUSG00000060227	Casc4	D130060C09Rik|VGFG2573	cancer susceptibility candidate 4	protein-coding
	chr10	48456368	48457352	+	Intergenic	358789	NR_046212	100418235	Mm.185993	NR_046212		C130030K03Rik	-	proteasome (prosome, macropain) subunit, alpha type 6 pseudogene	pseudo
	chr7	113787452	113789582	+	promoter-TSS (NM_001277179)	-358	NM_001277182	434223	Mm.276443	NM_001277179		Gm1966	-	predicted gene 1966	protein-coding
	chr19	5838231	5848096	+	non-coding (NR_131212, exon 1 of 1)	2315	NR_131212	66961	Mm.281895	NR_003513	ENSMUSG00000092274	Neat1	2310043N10Rik|VINC	nuclear paraspeckle assembly transcript 1 (non-protein coding)	ncRNA
	chr5	23749826	23750821	+	Intergenic	-13023	NR_030454	735274		NR_030454	ENSMUSG00000106252	Mir684-1	Mirn684-1	microRNA 684-1	ncRNA
	chr6	60295042	60296850	+	intron (NR_015565, intron 1 of 1)	57755	NR_015565	208079	Mm.131226	NM_177329	ENSMUSG00000046764	A530053G22Rik	-	RIKEN cDNA A530053G22 gene	ncRNA
	chr18	34710784	34712550	+	Intergenic	9685	NM_009290	20890	Mm.558	NM_009290	ENSMUSG00000012282	Wnt8a	Stra11|Wnt-8A|Wnt-8D|Wnt8d	wingless-type MMTV integration site family, member 8A	protein-coding
	chr7	80761728	80764200	+	Intergenic	-59683	NR_037569	69170	Mm.34539	NR_037569	ENSMUSG00000101970	1810026B05Rik	-	RIKEN cDNA 1810026B05 gene	ncRNA
	chr7	116932377	116934275	+	Intergenic	-8267	NM_020610	78593	Mm.275374	NM_020610	ENSMUSG00000034825	Nrip3	A330103B05Rik|D7H11orf14|ICRFP703B1614Q5.2	nuclear receptor interacting protein 3	protein-coding
	chr2	118445252	118446343	+	intron (NM_009773, intron 9 of 22)	21850	NM_009773	12236	Mm.29133	NM_009773	ENSMUSG00000040084	Bub1b	AU045529|BUBR1	BUB1B, mitotic checkpoint serine/threonine kinase	protein-coding
	chr1	7114502	7117950	+	intron (NM_183028, intron 2 of 5)	37225	NM_183028	319263	Mm.21539	NM_183028	ENSMUSG00000051285	Pcmtd1	8430411F12Rik|A030012M09Rik	protein-L-isoaspartate (D-aspartate) O-methyltransferase domain containing 1	protein-coding
	chr5	150290619	150291609	+	TTS (NR_045423)	-40140	NM_029440	381693	Mm.136919	NM_029440	ENSMUSG00000029658	Wdr95	4930434E21Rik	WD40 repeat domain 95	protein-coding
	chr3	32661302	32662600	+	Intergenic	25966	NM_025316	66046	Mm.28058	NM_025316	ENSMUSG00000027673	Ndufb5	0610007D05Rik|AU015782|CI-SGDH|SGDH	NADH dehydrogenase (ubiquinone) 1 beta subcomplex, 5	protein-coding
	chr1	33886202	33888154	+	Intergenic	8581	NM_001161816	433287	Mm.383632	NM_001161816		Gm15455	AA692849|OTTMUSG00000022109	predicted gene 15455	protein-coding
	chr15	84659441	84660563	+	intron (NR_030731, intron 2 of 11)	26557	NM_001081166	271305	Mm.101022	NM_001081166	ENSMUSG00000016624	Phf21b	A730032D07Rik	PHD finger protein 21B	protein-coding
	chr15	35225272	35227003	+	5' UTR (NM_054049, exon 1 of 4)	270	NM_054049	107587	Mm.46336	NM_054049	ENSMUSG00000022330	Osr2	5430409I15Rik|Osr2A|Osr2B	odd-skipped related 2	protein-coding
	chr10	99626935	99627955	+	Intergenic	148990	NM_013598	17311	Mm.45124	NM_013598	ENSMUSG00000019966	Kitl	Clo|Con|Gb|Kitlg|Mgf|SCF|SF|SLF|Sl|blz|contrasted	kit ligand	protein-coding
	chr5	6795302	6796950	+	intron (NM_001163223, intron 2 of 3)	-508038	NM_027603	70920	Mm.158494	NM_027603	ENSMUSG00000040514	4921511H03Rik	-	RIKEN cDNA 4921511H03 gene	protein-coding
	chr12	27835560	27836901	+	intron (NR_045868, intron 2 of 3)	9151	NR_045868	636791	Mm.423496	NM_001039248	ENSMUSG00000094002	Gm9866	EG636791|ENSMUSG00000052076	predicted gene 9866	ncRNA
	chr18	6280181	6282724	+	Intergenic	-39930	NM_008448	16573	Mm.223744	NM_008448	ENSMUSG00000006740	Kif5b	AL022807|Khc|Khcs|Kns1|Ukhc	kinesin family member 5B	protein-coding
	chr13	110568291	110569402	+	intron (NM_011056, intron 7 of 16)	-125171	NR_035442	100316683		NR_035442	ENSMUSG00000084651	Mir1904	Mirn1904|mmu-mir-1904	microRNA 1904	ncRNA
	chr2	11998202	11999727	+	Intergenic	-223909	NR_040353	338535	Mm.483275	NR_040353	ENSMUSG00000086843	E030013I19Rik	-	RIKEN cDNA E030013I19 gene	ncRNA
	chr7	119833745	119836024	+	intron (NM_009346, intron 1 of 12)	12050	NM_009346	21676	Mm.24685	NM_009346	ENSMUSG00000055320	Tead1	2610024B07Rik|B230114H05Rik|Gtrgeo5|TEAD-1|TEF-1|Tcf13|mTEF-1	TEA domain family member 1	protein-coding
	chr2	104821474	104822441	+	intron (NM_177600, intron 13 of 17)	35227	NM_145380	98221	Mm.379278	NM_145380	ENSMUSG00000027170	Eif3m	Ga17|Pcid1|Tango7	eukaryotic translation initiation factor 3, subunit M	protein-coding
	chr2	65679383	65680665	+	Intergenic	-3800	NM_001290666	77771	Mm.102025	NM_153409	ENSMUSG00000044647	Csrnp3	A330102K23Rik|CSRNP-3|Csnrp3|Mbu1|taip-2	cysteine-serine-rich nuclear protein 3	protein-coding
	chr8	27047223	27048504	+	intron (NM_008432, intron 26 of 26)	39353	NM_029884	52120	Mm.28326	NM_029884	ENSMUSG00000037260	Hgsnat	9430010M12Rik|AW208455|D8Ertd354e|Tmem76	heparan-alpha-glucosaminide N-acetyltransferase	protein-coding
	chr9	11377299	11378493	+	Intergenic	-473121	NM_001170787	244682	Mm.187021	NM_001033359	ENSMUSG00000039488	Cntn5	6720426O10Rik|A830025P08Rik|Gm507|NB-2	contactin 5	protein-coding
	chrX	149553181	149554164	+	intron (NM_001034894, intron 2 of 3)	341	NM_001034894	436240	Mm.373353	NM_001034894	ENSMUSG00000071665	Foxr2	EG436240|Foxn6	forkhead box R2	protein-coding
	chr1	12116370	12117267	+	Intergenic	-299249	NR_105759	102465961		NR_105759	ENSMUSG00000098555	Mir6341	Gm27262|mmu-mir-6341	microRNA 6341	ncRNA
	chr17	13498652	13499400	+	Intergenic	-48412	NM_001167578	100041352	Mm.490251	NM_001167578	ENSMUSG00000052469	Tcp10c	D17Leh66C|D17Leh66ca|Gm9880|T66C-a|Tcp-10c	t-complex protein 10c	protein-coding
	chr7	80747351	80749950	+	Intergenic	-45369	NR_037569	69170	Mm.34539	NR_037569	ENSMUSG00000101970	1810026B05Rik	-	RIKEN cDNA 1810026B05 gene	ncRNA
	chr18	54987152	54988679	+	Intergenic	161919	NM_175751	269023	Mm.192984	NM_175751	ENSMUSG00000052713	Zfp608	4932417D18Rik|D430007A19Rik|Znf608	zinc finger protein 608	protein-coding
	chr11	36366380	36367421	+	intron (NM_011856, intron 2 of 28)	390843	NM_001290702	23964	Mm.439889	NM_011856	ENSMUSG00000049336	Tenm2	Odz2|Odz3|Ten-2|Ten-m2	teneurin transmembrane protein 2	protein-coding
	chr7	26360531	26361709	+	Intergenic	-36097	NM_001113369	26367	Mm.439731	NM_007543	ENSMUSG00000054385	Ceacam2	AI267129|Bgp2|Ceacam2-L	carcinoembryonic antigen-related cell adhesion molecule 2	protein-coding
	chr14	48474910	48476850	+	Intergenic	-42659	NR_045959	73961	Mm.390702	NR_045959		4930447J18Rik	4930425M13Rik	RIKEN cDNA 4930447J18 gene	ncRNA
	chr16	78264741	78266404	+	Intergenic	-9873	NR_045698	100503619	Mm.387531	NR_045698	ENSMUSG00000109841	E330011O21Rik	-	RIKEN cDNA E330011O21 gene	ncRNA
	chr12	12933506	12934800	+	Intergenic	14489	NM_008709	18109	Mm.16469	NM_008709	ENSMUSG00000037169	Mycn	N-myc|Nmyc|Nmyc-1|Nmyc1|bHLHe37|c-nmyc	v-myc avian myelocytomatosis viral related oncogene, neuroblastoma derived	protein-coding
	chr2	153673749	153674512	+	Intergenic	22690	NM_001305048	76407	Mm.33629	NM_029599	ENSMUSG00000027480	Sun5	1700021O15Rik|SPAG4L-2|SRG4|Spag4l	Sad1 and UNC84 domain containing 5	protein-coding
	chr6	70052552	70054876	+	Intergenic	688455	NM_009075	19895	Mm.17905	NM_009075	ENSMUSG00000053604	Rpia	RPI	ribose 5-phosphate isomerase A	protein-coding
	chr11	108970850	108971893	+	Intergenic	34312	NR_037978	268498	Mm.227970	NM_001085512	ENSMUSG00000078605	E030025P04Rik	Gm664	RIKEN cDNA E030025P04 gene	ncRNA
	chr11	66836582	66838863	+	promoter-TSS (NM_001291042)	-934	NM_001291042	338369	Mm.128138	NM_177392	ENSMUSG00000050270	Tmem220	-	transmembrane protein 220	protein-coding
	chr11	7322999	7324893	+	Intergenic	-210020	NM_008343	16009	Mm.29254	NM_008343	ENSMUSG00000020427	Igfbp3	AI649005|IGFBP-3|IGgfbp3	insulin-like growth factor binding protein 3	protein-coding
	chr13	23830380	23832263	+	TTS (NM_015786)	645	NM_015786	50708	Mm.193539	NM_015786	ENSMUSG00000036181	Hist1h1c	0610008C09Rik|H1.2|H1c|H1f2|H1var1|His1a	histone cluster 1, H1c	protein-coding
	chr4	23120488	23121750	+	Intergenic	703424	NR_131335	105500046		NR_131335	ENSMUSG00000107859	Gm30731	Pnky|lnc-pou3f2	predicted gene, 30731	ncRNA
	chr5	117041195	117043129	+	promoter-TSS (NM_026886)	-336	NM_026886	68955	Mm.146779	NM_026886	ENSMUSG00000063919	Srrm4	1500001A10Rik|B230202K19Rik|bv|mKIAA1853|nSR100	serine/arginine repetitive matrix 4	protein-coding
	chr15	91694252	91695304	+	intron (NM_207243, intron 1 of 43)	26019	NM_198927	223809	Mm.486225	NM_198927	ENSMUSG00000047295	Smgc	2310010P21Rik|DXImx49e|Muc19|Muc19/Smgc|Sfc21	submandibular gland protein C	protein-coding
	chr10	120891675	120892950	+	intron (NM_138956, intron 1 of 4)	20994	NM_138956	192678	Mm.41265	NM_138956	ENSMUSG00000025795	Rassf3	AW212023|AW322379	Ras association (RalGDS/AF-6) domain family member 3	protein-coding
	chr17	10527302	10529550	+	Intergenic	10959	NR_045461	76634	Mm.491052	NR_045461	ENSMUSG00000099384	1700110C19Rik	-	RIKEN cDNA 1700110C19 gene	ncRNA
	chr5	134458817	134460272	+	Intergenic	-116074	NM_030719	80909	Mm.45218	NM_030719	ENSMUSG00000015944	Gatsl2	7530428J21Rik|AW742413|Gats|Gatsl1	GATS protein-like 2	protein-coding
	chr4	46678052	46679536	+	intron (NM_001081141, intron 18 of 18)	-15723	NM_198664	381605	Mm.331595	NM_198664	ENSMUSG00000039813	Tbc1d2	A630005A06Rik|BC022630|Gm1037|PARIS-1|PARIS1	TBC1 domain family, member 2	protein-coding
	chr4	82974008	82977086	+	Intergenic	-5454	NM_027238	69863	Mm.5540	NM_025782	ENSMUSG00000038172	Ttc39b	1810054D07Rik|9130422G05Rik|AI450603|AV103077|AW215585	tetratricopeptide repeat domain 39B	protein-coding
	chr4	130178552	130180462	+	Intergenic	-39767	NM_030722	80912	Mm.440206	NM_030722	ENSMUSG00000028580	Pum1	AA517475|Pumm|mKIAA0099	pumilio RNA-binding family member 1	protein-coding
	chr13	86319839	86320950	+	Intergenic	-133994	NM_007749	12867	Mm.378898	NM_007749	ENSMUSG00000017778	Cox7c	COXVIIc|Cox7c1	cytochrome c oxidase subunit VIIc	protein-coding
	chr16	33141902	33144450	+	Intergenic	37729	NR_035469	100316698		NR_035469	ENSMUSG00000088860	Mir1947	mir-1947|mmu-mir-1947	microRNA 1947	ncRNA
	chr5	89783634	89784990	+	Intergenic	102611	NM_008096	14473	Mm.196595	NM_008096	ENSMUSG00000035540	Gc	DBP|VDB	group specific component	protein-coding
	chr3	18596402	18598213	+	Intergenic	-216830	NR_040544	73959	Mm.60616	NR_040544	ENSMUSG00000102699	4930433B08Rik	-	RIKEN cDNA 4930433B08 gene	ncRNA
	chr18	35916753	35918198	+	Intergenic	-13738	NM_019912	56550	Mm.180052	NM_019912	ENSMUSG00000091896	Ube2d2a	1500034D03Rik|Ubc2e|Ube2d2|ubc4	ubiquitin-conjugating enzyme E2D 2A	protein-coding
	chr12	73788152	73789766	+	Intergenic	-23144	NM_025522	66375	Mm.289653	NM_025522	ENSMUSG00000021094	Dhrs7	2310016E22Rik|5730564L20Rik|AW061210|Retdsr4|Retsdr4	dehydrogenase/reductase (SDR family) member 7	protein-coding
	chr12	110765102	110769604	+	Intergenic	-11853	NR_027652	17263	Mm.289645	NM_144513	ENSMUSG00000021268	Meg3	2900016C05Rik|3110050O07Rik|6330408G06Rik|AI425946|AW108224|D12Bwg1266e|Gtl2|R74756|R75394	maternally expressed 3	ncRNA
	chr7	142329769	142331847	+	intron (NM_001033420, intron 42 of 51)	56877	NR_046050	74314	Mm.415339	NR_046050	ENSMUSG00000100717	1700120G07Rik	-	RIKEN cDNA 1700120G07 gene	ncRNA
	chr2	4033652	4035221	+	intron (NM_001347086, intron 2 of 24)	27751	NR_040500	73489	Mm.488103	NR_040500	ENSMUSG00000084859	1700080N15Rik	4933408D14Rik	RIKEN cDNA 1700080N15 gene	ncRNA
	chr4	18368420	18369201	+	Intergenic	588205	NM_019724	17389	Mm.187315	NM_019724	ENSMUSG00000028226	Mmp16	MT-MMP 3|MT3-MMP|Mt3mmp	matrix metallopeptidase 16	protein-coding
	chr2	58671452	58672829	+	Intergenic	64545	NM_029692	76654	Mm.200370	NM_029692	ENSMUSG00000026839	Upp2	1700124F02Rik|AI266885|UDRPASE2|UP2|UPASE2	uridine phosphorylase 2	protein-coding
	chr15	41283101	41283881	+	intron (NM_001130166, intron 1 of 16)	4463	NM_001130166	170719	Mm.254267	NM_130885	ENSMUSG00000022307	Oxr1	2210416C20Rik|C7|C7B	oxidation resistance 1	protein-coding
	chr9	84146186	84147925	+	Intergenic	304667	NM_199195	12040	Mm.12819	NM_199195	ENSMUSG00000032263	Bckdhb	BCKDE1B|BCKDH E1-beta	branched chain ketoacid dehydrogenase E1, beta polypeptide	protein-coding
	chr7	20206352	20208582	+	intron (NM_009046, intron 2 of 10)	7320	NM_001290457	19698	Mm.1741	NM_009046	ENSMUSG00000002983	Relb	shep	avian reticuloendotheliosis viral (v-rel) oncogene related B	protein-coding
	chr4	59976267	59977350	+	Intergenic	-3271	NM_008648	17843	Mm.457982	NM_008648	ENSMUSG00000041333	Mup4	Mup-4|Mup1	major urinary protein 4	protein-coding
	chr8	92347156	92349150	+	Intergenic	523998	NM_172913	244579	Mm.302755	NM_172913	ENSMUSG00000043668	Tox3	500-9|BC052044|C230068E13|CAGF9|Tnrc9	TOX high mobility group box family member 3	protein-coding
	chr4	57104029	57104911	+	intron (NM_019427, intron 2 of 15)	51558	NM_019427	54357	Mm.28217	NM_019427	ENSMUSG00000028434	Epb41l4b	6430543G08Rik|AA589614|AU021054|BB007528|D4Ertd346e|Ehm2|Epb4.1l4b|Lulu2	erythrocyte membrane protein band 4.1 like 4b	protein-coding
	chr8	111245755	111248784	+	intron (NM_007496, intron 1 of 9)	8725	NM_007496	11906	Mm.416972	NM_007496	ENSMUSG00000038872	Zfhx3	A230102L03Rik|Atbf1|Sci|WBP9|mKIAA4228	zinc finger homeobox 3	protein-coding
	chr10	89600090	89600955	+	intron (NM_001128086, intron 8 of 24)	264268	NM_001128086	77531	Mm.440605	NM_181398	ENSMUSG00000058589	Anks1b	AIDA-1b|C030032C09Rik|E530015N03Rik|ENSMUSG00000078431|Gm10937|Gm1555	ankyrin repeat and sterile alpha motif domain containing 1B	protein-coding
	chr8	94589008	94590955	+	Intergenic	-264428	NM_008393	16373	Mm.238044	NM_008393	ENSMUSG00000031734	Irx3	AI894186	Iroquois related homeobox 3	protein-coding
	chr2	109756929	109758133	+	promoter-TSS (NM_172671)	-273	NM_172671	107515	Mm.277351	NM_172671	ENSMUSG00000050199	Lgr4	9130225G07|A330106J01Rik|A930009A08Rik|Gpr48	leucine-rich repeat-containing G protein-coupled receptor 4	protein-coding
	chr5	123583275	123589674	+	Intergenic	-3836	NM_175092	23912	Mm.253876	NM_175092	ENSMUSG00000029449	Rhof	AI845056|AV026554|Arhf|Ifld1|Rif	ras homolog family member F (in filopodia)	protein-coding
	chr1	145401607	145403497	+	Intergenic	-85275	NM_020025	26878	Mm.285580	NM_020025	ENSMUSG00000033849	B3galt2	-	UDP-Gal:betaGlcNAc beta 1,3-galactosyltransferase, polypeptide 2	protein-coding
	chr13	75902948	75904350	+	exon (NM_138953, exon 9 of 12)	58717	NM_138953	192657	Mm.21288	NM_138953	ENSMUSG00000001542	Ell2	-	elongation factor RNA polymerase II 2	protein-coding
	chr12	82559552	82561533	+	intron (NM_001309810, intron 3 of 4)	25296	NR_132135	66272	Mm.439970	NM_025461	ENSMUSG00000091803	Cox16	1810020G14Rik|1810055I05Rik|BB388670	cytochrome c oxidase assembly protein 16	protein-coding
	chr4	48700202	48701339	+	Intergenic	24384	NM_026509	68016	Mm.133444	NM_026509	ENSMUSG00000028348	Murc	2310039E09Rik	muscle-related coiled-coil protein	protein-coding
	chr11	22506752	22508416	+	Intergenic	95298	NM_153596	103765	Mm.221274	NM_153596	ENSMUSG00000049904	Tmem17	AI503894|AW049890	transmembrane protein 17	protein-coding
	chr9	49461493	49463400	+	intron (NM_001311065, intron 1 of 17)	136053	NR_029465	100036537	Mm.437541	NR_029465	ENSMUSG00000079564	Gm11149	ENSMUSG00000060603|ENSMUSG00000079564	predicted gene 11149	ncRNA
	chr1	30813520	30814650	+	Intergenic	106016	NM_001081080	213109	Mm.194486	NM_025871	ENSMUSG00000048874	Phf3	2310061N19Rik|mKIAA0244	PHD finger protein 3	protein-coding
	chr1	12980005	12982950	+	promoter-TSS (NM_172841)	-261	NM_172841	240726	Mm.24481	NM_172841	ENSMUSG00000025938	Slco5a1	4732454B15|A630033C23Rik|AA407151	solute carrier organic anion transporter family, member 5A1	protein-coding
	chr3	101407539	101409468	+	5' UTR (NM_144900, exon 1 of 23)	127	NM_144900	11928	Mm.193670	NM_144900	ENSMUSG00000033161	Atp1a1	Atpa-1|BC010319	ATPase, Na+/K+ transporting, alpha 1 polypeptide	protein-coding
	chr17	31942765	31944431	+	Intergenic	49139	NM_010831	17691	Mm.290941	NM_010831	ENSMUSG00000024042	Sik1	Msk|Sik|Snf1lk	salt inducible kinase 1	protein-coding
	chr1	153725252	153726506	+	Intergenic	123375	NM_001311166	66967	Mm.337691	NM_001039644	ENSMUSG00000043019	Edem3	2310050N11Rik	ER degradation enhancer, mannosidase alpha-like 3	protein-coding
	chr13	75822493	75824100	+	Intergenic	-21636	NM_138953	192657	Mm.21288	NM_138953	ENSMUSG00000001542	Ell2	-	elongation factor RNA polymerase II 2	protein-coding
	chrX	127130796	127132200	+	Intergenic	847220	NM_172493	54004	Mm.10763	NM_017398	ENSMUSG00000034480	Diaph2	Dia3|Diap2|Drf2|E430022I22Rik	diaphanous related formin 2	protein-coding
	chr17	24209974	24210808	+	promoter-TSS (NM_027008)	61	NM_027008	69259	Mm.28171	NM_027008	ENSMUSG00000016946	Kctd5	2610030N08Rik|mKIAA0176	potassium channel tetramerisation domain containing 5	protein-coding
	chr7	148141502	148142894	+	promoter-TSS (NM_030694)	-338	NM_030694	80876	Mm.379266	NM_030694	ENSMUSG00000060591	Ifitm2	DSPA2c|Ifitm3l|fragilis3|mil-3	interferon induced transmembrane protein 2	protein-coding
	chr3	7578501	7580304	+	intron (NM_008371, intron 2 of 4)	33491	NM_001313890	16196	Mm.3825	NM_008371	ENSMUSG00000040329	Il7	A630026I06Rik|Il-7|hlb368	interleukin 7	protein-coding
	chr2	171703716	171705641	+	Intergenic	83621	NR_040509	75655	Mm.396203	NR_040509	ENSMUSG00000086823	1700028P15Rik	-	RIKEN cDNA 1700028P15 gene	ncRNA
	chr11	27935215	27936882	+	Intergenic	548276	NM_001166661	216613	Mm.93759	NM_181577	ENSMUSG00000032878	Ccdc85a	-	coiled-coil domain containing 85A	protein-coding
	chr15	8781452	8782687	+	Intergenic	-121262	NM_148938	20512	Mm.204834	NM_148938	ENSMUSG00000005360	Slc1a3	AI504299|B430115D02Rik|Eaat1|GLAST|GLAST-1|GLU-T|GluT-1|Gmt1|MGluT1	solute carrier family 1 (glial high affinity glutamate transporter), member 3	protein-coding
	chr19	44354186	44357740	+	Intergenic	-12203	NM_009128	20250	Mm.487021	NM_009128	ENSMUSG00000025203	Scd2	Mir5114|Scd-2|mir-5114|swty	stearoyl-Coenzyme A desaturase 2	protein-coding
	chr10	56145891	56147478	+	Intergenic	49578	NM_010288	14609	Mm.378921	NM_010288	ENSMUSG00000050953	Gja1	AU042049|AW546267|Cnx43|Cx43|Cx43alpha1|Gja-1|Npm1|connexin43	gap junction protein, alpha 1	protein-coding
	chr8	63136742	63138561	+	intron (NM_001177882, intron 2 of 2)	3297	NM_001177882	71306	Mm.23242	NM_027756	ENSMUSG00000031647	Mfap3l	4933428A15Rik|5430405D20Rik|AI461995|AW125052|NYD-sp9|mKIAA0626	microfibrillar-associated protein 3-like	protein-coding
	chr10	51997535	51998676	+	intron (NM_025705, intron 2 of 10)	44680	NM_025705	66686	Mm.62982	NM_025705	ENSMUSG00000019891	Dcbld1	4631413K11Rik	discoidin, CUB and LCCL domain containing 1	protein-coding
	chr16	84778685	84780832	+	intron (NM_023844, intron 1 of 9)	5390	NM_023844	67374	Mm.41758	NM_023844	ENSMUSG00000053062	Jam2	1110002N23Rik|2410030G21Rik|2410167M24Rik|JAM-2|JAM-B|Jcam2|VE-JAM	junction adhesion molecule 2	protein-coding
	chr4	16557758	16559550	+	Intergenic	467397	NR_045765	100415915	Mm.387180	NR_045765	ENSMUSG00000085112	A530072M11Rik	-	RIKEN cDNA gene A530072M11	ncRNA
	chr6	122315698	122318100	+	Intergenic	-26654	NM_001271579	13619	Mm.6822	NM_007905	ENSMUSG00000040669	Phc1	AW557034|Edr|Edr1|Mph1|Rae-28|rae28	polyhomeotic-like 1 (Drosophila)	protein-coding
	chr10	14705852	14707243	+	Intergenic	226452	NM_008703	18101	Mm.487342	NM_008703	ENSMUSG00000019865	Nmbr	BB182387	neuromedin B receptor	protein-coding
	chr9	61138877	61142653	+	intron (NR_045334, intron 1 of 4)	851	NR_045334	622037	Mm.126243	NR_045334	ENSMUSG00000111658	B930092H01Rik	-	RIKEN cDNA B930092H01 gene	ncRNA
	chr13	96096461	96098151	+	intron (NM_001302539, intron 1 of 1)	584	NM_001302539	72114	Mm.3774	NM_028106	ENSMUSG00000041995	Zbed3	0610037K01Rik|2610005H11Rik|AU018975|AU024588	zinc finger, BED type containing 3	protein-coding
	chr10	98815352	98817385	+	Intergenic	90503	NM_026268	67603	Mm.1791	NM_026268	ENSMUSG00000019960	Dusp6	1300019I03Rik|MKP-3|MKP3|PYST1	dual specificity phosphatase 6	protein-coding
	chr12	12989504	12990440	+	Intergenic	-41330	NM_008709	18109	Mm.16469	NM_008709	ENSMUSG00000037169	Mycn	N-myc|Nmyc|Nmyc-1|Nmyc1|bHLHe37|c-nmyc	v-myc avian myelocytomatosis viral related oncogene, neuroblastoma derived	protein-coding
	chrX	132715134	132716374	+	Intergenic	-2030	NR_105804	102465201		NR_105804	ENSMUSG00000098493	Mir6383	Gm27689|mmu-mir-6383	microRNA 6383	ncRNA
	chr6	100979058	100981136	+	Intergenic	196465	NM_182939	232314	Mm.27223	NM_182939	ENSMUSG00000052144	Ppp4r2	BE691708|C230060M08Rik	protein phosphatase 4, regulatory subunit 2	protein-coding
	chr4	10325894	10328400	+	Intergenic	397802	NR_045185	73624	Mm.67392	NR_045185	ENSMUSG00000086080	1700123O12Rik	-	RIKEN cDNA 1700123O12 gene	ncRNA
	chr1	62829691	62830950	+	intron (NM_001077404, intron 13 of 16)	10986	NR_040601	74992	Mm.401979	NR_040601		4930487H11Rik	-	RIKEN cDNA 4930487H11 gene	ncRNA
	chrX	86118280	86119155	+	Intergenic	-113825	NR_037313	100499530		NR_037313	ENSMUSG00000084559	Mir1906-2	mmu-mir-1906-2	microRNA 1906-2	ncRNA
	chr7	19425387	19426589	+	intron (NM_153760, intron 1 of 4)	673	NM_153760	243864	Mm.233503	NM_153760	ENSMUSG00000040987	Mill2	Micb	MHC I like leukocyte 2	protein-coding
	chr19	33527252	33528810	+	Intergenic	-61246	NM_001146342	67795	Mm.204591	NM_001146342	ENSMUSG00000071573	Rnls	6530404N21Rik|AI452315|AW060440|C10orf59	renalase, FAD-dependent amine oxidase	protein-coding
	chr18	24552223	24554100	+	Intergenic	34510	NR_029573	387182		NR_029573	ENSMUSG00000065532	Mir187	Mirn187|mir-187|mmu-mir-187	microRNA 187	ncRNA
	chr15	34496766	34498950	+	Intergenic	72792	NM_152894	67724	Mm.248779	NM_026340	ENSMUSG00000022325	Pop1	4932434G09Rik	processing of precursor 1, ribonuclease P/MRP family, (S. cerevisiae)	protein-coding
	chr5	18659252	18660900	+	Intergenic	72297	NR_102341	70832	Mm.398993	NR_102341	ENSMUSG00000097626	4921504A21Rik	-	RIKEN cDNA 4921504A21 gene	ncRNA
	chr18	12797284	12798399	+	Intergenic	-4201	NM_028341	72747	Mm.52526	NM_028341	ENSMUSG00000024424	Ttc39c	1700008N02Rik|2810439F02Rik	tetratricopeptide repeat domain 39C	protein-coding
	chr8	12870480	12872144	+	Intergenic	-39393	NR_045775	100504249	Mm.441494	NR_045775	ENSMUSG00000084780	Gm15350	OTTMUSG00000020611	predicted gene 15350	ncRNA
	chr10	84533994	84535800	+	Intergenic	30343	NM_010214	14202	Mm.46163	NM_010214	ENSMUSG00000050035	Fhl4	-	four and a half LIM domains 4	protein-coding
	chr13	25731152	25732372	+	Intergenic	326423	NR_045062	100503530	Mm.86763	NR_045062	ENSMUSG00000086531	Gm11351	OTTMUSG00000000620	predicted gene 11351	ncRNA
	chr9	110862393	110864339	+	exon (NM_028838, exon 3 of 9)	9317	NM_028838	74249	Mm.307615	NM_028838	ENSMUSG00000032495	Lrrc2	2400002D05Rik|4933431K03Rik	leucine rich repeat containing 2	protein-coding
	chr19	32183850	32185350	+	Intergenic	-6970	NM_018830	54447	Mm.491229	NM_018830	ENSMUSG00000024887	Asah2	AI585898	N-acylsphingosine amidohydrolase 2	protein-coding
	chrX	42162201	42163050	+	Intergenic	-19251	NM_178739	245404	Mm.55685	NM_178739	ENSMUSG00000045284	Dcaf12l1	9330180J20|A230038L21Rik|Decaf12l1|Wdr40b	DDB1 and CUL4 associated factor 12-like 1	protein-coding
	chr17	75955802	75957124	+	Intergenic	-5177	NM_133747	72722	Mm.24641	NM_133747	ENSMUSG00000002017	Fam98a	2810405J04Rik|AL024114	family with sequence similarity 98, member A	protein-coding
	chr17	3616202	3617100	+	Intergenic	58827	NR_045302	68230	Mm.431352	NR_045302		1700102H20Rik	-	RIKEN cDNA 1700102H20 gene	ncRNA
	chr11	116290032	116291550	+	Intergenic	-4617	NM_176902	319370	Mm.258466	NM_176902	ENSMUSG00000050628	Ubald2	1110014K08Rik|D030012E24Rik|Fam100b	UBA-like domain containing 2	protein-coding
	chr11	52325110	52326150	+	Intergenic	115700	NM_153117	213673	Mm.291979	NM_153117	ENSMUSG00000036275	9530068E07Rik	C85061|Kct2	RIKEN cDNA 9530068E07 gene	protein-coding
	chr18	82945763	82947869	+	Intergenic	-18385	NR_045389	76961	Mm.396392	NR_045389	ENSMUSG00000101773	2210420H20Rik	-	RIKEN cDNA 2210420H20 gene	ncRNA
	chr7	52819827	52820953	+	intron (NM_025330, intron 6 of 8)	-5133	NM_009737	12036	Mm.24210	NM_009737	ENSMUSG00000030826	Bcat2	Bcat-2|Eca40	branched chain aminotransferase 2, mitochondrial	protein-coding
	chr16	24392023	24393565	+	promoter-TSS (NM_178665)	-642	NM_178665	210126	Mm.209385	NM_178665	ENSMUSG00000033306	Lpp	9430020K16Rik|AA959454|AU024130|B130055L10Rik|C79715|D630048H16	LIM domain containing preferred translocation partner in lipoma	protein-coding
	chr11	68852623	68855567	+	Intergenic	-5044	NM_011496	20877	Mm.3488	NM_011496	ENSMUSG00000020897	Aurkb	AIM-1|AIRK2|AL022959|Aik2|Aim1|Ark2|AurB|IPL1|STK-1|Stk12|Stk5	aurora kinase B	protein-coding
	chr4	129979224	129980452	+	Intergenic	-6184	NM_010174	14077	Mm.388886	NM_010174	ENSMUSG00000028773	Fabp3	Fabph-1|Fabph-4|Fabph1|Fabph4|H-FABP|Mdgi	fatty acid binding protein 3, muscle and heart	protein-coding
	chr1	19965266	19966117	+	Intergenic	-380844	NR_045734	75028	Mm.417820	NR_045734	ENSMUSG00000089914	4930486I03Rik	-	RIKEN cDNA 4930486I03 gene	ncRNA
	chr16	22404602	22408050	+	intron (NM_023794, intron 7 of 12)	33317	NM_023794	104156	Mm.155708	NM_023794	ENSMUSG00000013089	Etv5	1110005E01Rik|8430401F14Rik|ERM	ets variant 5	protein-coding
	chr14	60550745	60551737	+	intron (NM_015803, intron 23 of 35)	154430	NM_015803	50769	Mm.319599	NM_015803	ENSMUSG00000021983	Atp8a2	AI415030|Atpc1b|agil|wl	ATPase, aminophospholipid transporter-like, class I, type 8A, member 2	protein-coding
	chr9	11107036	11108250	+	Intergenic	-202868	NM_001170787	244682	Mm.187021	NM_001033359	ENSMUSG00000039488	Cntn5	6720426O10Rik|A830025P08Rik|Gm507|NB-2	contactin 5	protein-coding
	chr6	43956752	43957712	+	Intergenic	-340955	NM_013861	29807	Mm.320979	NM_013861	ENSMUSG00000029735	Tpk1	-	thiamine pyrophosphokinase	protein-coding
	chr13	3035852	3036900	+	Intergenic	-112345	NR_001581	73266	Mm.335891	NR_001581		Speer6-ps1	1700039A02Rik|SPEER-6	spermatogenesis associated glutamate (E)-rich protein 6, pseudogene 1	pseudo
	chr1	172976055	172978204	+	Intergenic	12405	NM_010188	14131	Mm.22119	NM_010188	ENSMUSG00000059498	Fcgr3	CD16	Fc receptor, IgG, low affinity III	protein-coding
	chr3	22310635	22311600	+	Intergenic	160825	NR_004439	19784		NR_004439		Rprl2	RPRH3|Rmrp3	ribonuclease P RNA-like 2	ncRNA
	chr12	55213616	55214700	+	Intergenic	90703	NM_028133	112407	Mm.133037	NM_028133	ENSMUSG00000035105	Egln3	2610021G09Rik|AI505553|AI648162|Hif-p4h-3|Phd3|SM-20	egl-9 family hypoxia-inducible factor 3	protein-coding
	chr18	63398252	63399522	+	intron (NM_001039485, intron 3 of 53)	147950	NM_001039485	667742	Mm.158720	NM_172629	ENSMUSG00000041482	Piezo2	5930434P17|9030411M15Rik|9430028L06Rik|Fam38b|Fam38b2	piezo-type mechanosensitive ion channel component 2	protein-coding
	chr2	172696442	172698001	+	intron (NM_007557, intron 6 of 6)	68601	NM_007557	12162	Mm.595	NM_007557	ENSMUSG00000008999	Bmp7	OP1	bone morphogenetic protein 7	protein-coding
	chr11	114931983	114933106	+	Intergenic	-9191	NM_172050	217306	Mm.222667	NM_172050	ENSMUSG00000048498	Cd300e	BC034097|CLM2|Cd300le|TREM5	CD300E molecule	protein-coding
	chr2	44379283	44382619	+	Intergenic	336191	NM_172662	227835	Mm.314312	NM_172662	ENSMUSG00000036890	Gtdc1	E330008O22Rik	glycosyltransferase-like domain containing 1	protein-coding
	chr9	14826958	14829000	+	intron (NM_019482, intron 1 of 4)	21943	NM_019482	55991	Mm.142253	NM_019482	ENSMUSG00000031934	Panx1	AI847747	pannexin 1	protein-coding
	chr15	45520922	45522271	+	Intergenic	-575116	NM_026200	67498	Mm.300079	NM_026200	ENSMUSG00000022342	Kcnv1	2700023A03Rik|vibe	potassium channel, subfamily V, member 1	protein-coding
	chr6	122651710	122654356	+	Intergenic	-4474	NM_001289831	71950	Mm.6047	NM_028016	ENSMUSG00000012396	Nanog	2410002E02Rik|ENK|ecat4	Nanog homeobox	protein-coding
	chr7	152321521	152323350	+	Intergenic	71589	NR_033626	100040049	Mm.102235	NR_033626	ENSMUSG00000109305	1810010D01Rik	Gm2572	RIKEN cDNA 1810010D01 gene	ncRNA
	chr4	133310008	133313977	+	Intergenic	-2466	NM_001080819	93760	Mm.22478	NM_001080819	ENSMUSG00000007880	Arid1a	1110030E03Rik|BAF250a|Osa1|Smarcf1	AT rich interactive domain 1A (SWI-like)	protein-coding
	chr2	21965487	21967441	+	Intergenic	-182666	NM_148413	667663	Mm.330033	NM_148413	ENSMUSG00000025716	Myo3a	9030416P08Rik	myosin IIIA	protein-coding
	chr17	71214035	71216550	+	Intergenic	-5352	NR_035427	100316676		NR_035427	ENSMUSG00000080468	Mir1195	Mirn1195|mmu-mir-1195	microRNA 1195	ncRNA
	chr2	135383702	135386400	+	Intergenic	23905	NR_015544	320684	Mm.421433	NR_015544	ENSMUSG00000085631	9630028H03Rik	-	RIKEN cDNA 9630028H03 gene	ncRNA
	chr4	104895580	104897400	+	intron (NM_080555, intron 5 of 5)	66538	NM_080555	67916	Mm.348326	NM_080555	ENSMUSG00000028517	Plpp3	1110003O22Rik|2610002D05Rik|AV025606|D4Bwg0538e|D4Bwg1535e|Lpp3|Ppab2b|Ppap2b	phospholipid phosphatase 3	protein-coding
	chr18	3543152	3544350	+	Intergenic	35796	NM_026505	68010	Mm.284863	NM_026505	ENSMUSG00000024232	Bambi	2610003H06Rik	BMP and activin membrane-bound inhibitor	protein-coding
	chr7	91396125	91397499	+	3' UTR (NM_007488, exon 19 of 19)	-96409	NM_133722	70178	Mm.23914	NM_133722	ENSMUSG00000038459	Abhd17c	2210412D01Rik|AL023007|Fam108c|Fam108c1	abhydrolase domain containing 17C	protein-coding
	chr6	72626184	72628383	+	intron (NM_001079822, intron 3 of 12)	47458	NR_040421	100038714	Mm.321330	NR_040421		Gm15401	ENSMUSG00000072999|OTTMUSG00000021199	predicted gene 15401	ncRNA
	chr16	20257899	20258649	+	Intergenic	-16843	NM_198599	208158	Mm.326383	NM_198599	ENSMUSG00000041205	Map6d1	A330066I15Rik	MAP6 domain containing 1	protein-coding
	chr7	89883152	89884200	+	intron (NM_175317, intron 15 of 19)	20478	NR_046004	77800	Mm.444811	NR_046004	ENSMUSG00000086690	4933406J10Rik	A930009F24Rik	RIKEN cDNA 4933406J10 gene	ncRNA
	chr3	148006095	148007468	+	Intergenic	610818	NM_001081298	99633	Mm.9776	NM_001081298	ENSMUSG00000028184	Adgrl2	AI450192|CIRL-2|Gm619|Lec1|Lphh1|Lphn2|mKIAA0786	adhesion G protein-coupled receptor L2	protein-coding
	chr19	38461140	38463300	+	Intergenic	-8250	NM_175507	240660	Mm.262085	NM_175507	ENSMUSG00000044026	Slc35g1	AA590464|D330039I19Rik|Tmem20	solute carrier family 35, member G1	protein-coding
	chr13	62490152	62493000	+	Intergenic	-7042	NM_001162910	100041979	Mm.445930	NM_001162910	ENSMUSG00000094942	Gm3604	-	predicted gene 3604	protein-coding
	chr9	72377963	72380091	+	intron (NR_045735, intron 1 of 2)	638	NR_045735	75115	Mm.280755	NR_045735	ENSMUSG00000096986	4930509E16Rik	-	RIKEN cDNA 4930509E16 gene	ncRNA
	chr2	51401325	51402395	+	Intergenic	-81171	NM_199158	387511	Mm.377918	NM_199158	ENSMUSG00000056115	Tas2r134	T2R134|Tas2r34	taste receptor, type 2, member 134	protein-coding
	chr3	122639366	122640818	+	intron (NM_133857, intron 14 of 15)	12777	NM_024461	67704	Mm.24219	NM_024461	ENSMUSG00000054091	1810037I17Rik	5730414I01Rik	RIKEN cDNA 1810037I17 gene	protein-coding
	chr18	69227702	69229336	+	Intergenic	-46592	NR_105780	102465187		NR_105780	ENSMUSG00000098366	Mir145b	Gm27644|mmu-mir-145b	microRNA 145b	ncRNA
	chr11	22501861	22504142	+	Intergenic	90715	NM_153596	103765	Mm.221274	NM_153596	ENSMUSG00000049904	Tmem17	AI503894|AW049890	transmembrane protein 17	protein-coding
	chr2	157201182	157203503	+	intron (NM_026968, intron 1 of 2)	9012	NM_026968	69161	Mm.228619	NM_026968	ENSMUSG00000063019	Manbal	1810024K12Rik|AI836500	mannosidase, beta A, lysosomal-like	protein-coding
	chr10	41510552	41512800	+	intron (NM_026643, intron 1 of 10)	17793	NM_001243075	103268	Mm.338605	NM_026643	ENSMUSG00000019813	Cep57l1	2410017P07Rik|4930484D11Rik|AI607327|cep57R	centrosomal protein 57-like 1	protein-coding
	chr16	25870850	25872178	+	intron (NM_001127262, intron 8 of 10)	69512	NM_001127264	22061	Mm.20894	NM_011641	ENSMUSG00000022510	Trp63	AI462811|Ket|P51/P63|P63|P73l|Tp63|Trp53rp1	transformation related protein 63	protein-coding
	chr3	92966385	92967759	+	Intergenic	18363	NM_001081200	381457	Mm.458570	NM_001081200	ENSMUSG00000078657	Crnn	Gm1015	cornulin	protein-coding
	chr2	57096006	57097232	+	intron (NM_010274, intron 1 of 16)	5826	NM_010274	14571	Mm.3711	NM_010274	ENSMUSG00000026827	Gpd2	AA408484|AI448216|AU021455|AW494132|GPDH|Gdm1|Gpd-m|Gpdh-m|TISP38	glycerol phosphate dehydrogenase 2, mitochondrial	protein-coding
	chr11	117525513	117527535	+	intron (NM_198022, intron 1 of 21)	10921	NM_198022	217351	Mm.40272	NM_198022	ENSMUSG00000025571	Tnrc6c	9930033H14Rik|mKIAA1582	trinucleotide repeat containing 6C	protein-coding
	chr9	120511505	120513022	+	Intergenic	25815	NR_073359	76100	Mm.48212	NR_073359	ENSMUSG00000052658	5830454E08Rik	-	RIKEN cDNA 5830454E08 gene	ncRNA
	chr8	126517289	126519153	+	Intergenic	-11199	NM_019552	56199	Mm.274243	NM_019552	ENSMUSG00000031974	Abcb10	Abc-me|Abcb12	ATP-binding cassette, sub-family B (MDR/TAP), member 10	protein-coding
	chr12	73834352	73835953	+	Intergenic	-27046	NM_008910	19042	Mm.261045	NM_008910	ENSMUSG00000021096	Ppm1a	2310003C21Rik|2900017D14Rik|AI427932|AU017636|MMPa-2|MPPa-1	protein phosphatase 1A, magnesium dependent, alpha isoform	protein-coding
	chr19	25598400	25599730	+	intron (NM_015826, intron 2 of 4)	18869	NM_015826	50796	Mm.391208	NM_015826	ENSMUSG00000024837	Dmrt1	-	doublesex and mab-3 related transcription factor 1	protein-coding
	chr7	63962908	63963618	+	Intergenic	468122	NM_021879	18431	Mm.137052	NM_021879	ENSMUSG00000030450	Oca2	D7H15S12|D7Icr28RN|D7Nic1|p|p<cas>	oculocutaneous albinism II	protein-coding
	chr4	53795164	53796390	+	intron (NM_009317, intron 1 of 1)	3200	NM_009317	21350	Mm.56955	NM_009317	ENSMUSG00000028417	Tal2	bHLHa19	T cell acute lymphocytic leukemia 2	protein-coding
	chr8	80536572	80538150	+	Intergenic	-199880	NM_183096	73301	Mm.61243	NM_183096	ENSMUSG00000037101	Ttc29	1700031F13Rik	tetratricopeptide repeat domain 29	protein-coding
	chr7	13882612	13883648	+	intron (NM_001083188, intron 14 of 28)	18516	NM_001083188	16881	Mm.288179	NM_010715	ENSMUSG00000056394	Lig1	AL033288|LigI	ligase I, DNA, ATP-dependent	protein-coding
	chr16	48422265	48423276	+	Intergenic	-8580	NM_010816	17450	Mm.250060	NM_010816	ENSMUSG00000022652	Morc1	Morc	microrchidia 1	protein-coding
	chr1	10021258	10022550	+	intron (NR_102282, intron 5 of 7)	6336	NR_102282	26754	Mm.402384	NM_013715	ENSMUSG00000025917	Cops5	AI303502|CSN5|Jab1|Mov34|Sgn5	COP9 signalosome subunit 5	protein-coding
	chr13	99798363	99799500	+	Intergenic	-44411	NM_027064	69382	Mm.45466	NM_027064	ENSMUSG00000045022	1700024P04Rik	H2bl1|Subh2bv	RIKEN cDNA 1700024P04 gene	protein-coding
	chr5	28145202	28146454	+	Intergenic	-22659	NM_008314	15563	Mm.4835	NM_008314	ENSMUSG00000039106	Htr5a	Htr5	5-hydroxytryptamine (serotonin) receptor 5A	protein-coding
	chr14	13980777	13982801	+	Intergenic	135363	NR_121589	328354	Mm.252404	NM_177813	ENSMUSG00000051729	Gm5087	C630025C03|EG328354	predicted gene 5087	ncRNA
	chr5	17958302	17959888	+	Intergenic	-92864	NM_010305	14677	Mm.254629	NM_010305	ENSMUSG00000057614	Gnai1	AU046200|Gialpha1|Gnai-1	guanine nucleotide binding protein (G protein), alpha inhibiting 1	protein-coding
	chr17	62460836	62461811	+	Intergenic	769343	NM_207654	13640	Mm.7978	NM_010109	ENSMUSG00000048915	Efna5	AL-1|AV158822|EFL-5|Ephrin-A5|Epl7|LERK-7|RAGS	ephrin A5	protein-coding
	chr13	110808323	110811450	+	Intergenic	115869	NR_035442	100316683		NR_035442	ENSMUSG00000084651	Mir1904	Mirn1904|mmu-mir-1904	microRNA 1904	ncRNA
	chr10	92412452	92413517	+	intron (NM_001347060, intron 39 of 67)	131357	NM_001347060	380654	Mm.34980	NM_001347060	ENSMUSG00000020014	Cfap54	4930485B16Rik|Gm872	cilia and flagella associated protein 54	protein-coding
	chr10	76532699	76533566	+	intron (NM_009929, intron 22 of 41)	37175	NM_031196	20509	Mm.265060	NM_031196	ENSMUSG00000001436	Slc19a1	AI323572|RFC|RFC-1|RFC1	solute carrier family 19 (folate transporter), member 1	protein-coding
	chr10	33953224	33954832	+	Intergenic	-26671	NM_172508	212898	Mm.34557	NM_172508	ENSMUSG00000039497	Dse	6030499O08|AI480506|B130024B19Rik|DS-epi1|Sart2	dermatan sulfate epimerase	protein-coding
	chr18	67656629	67658449	+	intron (NM_176832, intron 9 of 13)	33036	NM_144867	225655	Mm.221420	NM_144867	ENSMUSG00000024530	Slmo1	A230074A19Rik|BC019561|Prelid3a	slowmo homolog 1 (Drosophila)	protein-coding
	chr10	111011855	111014130	+	Intergenic	18337	NR_045344	71321	Mm.410785	NR_045344	ENSMUSG00000097082	4933440J02Rik	-	RIKEN cDNA 4933440J02 gene	ncRNA
	chr2	100028162	100029512	+	Intergenic	-1436068	NM_009020	19374	Mm.4988	NM_009020	ENSMUSG00000032864	Rag2	Rag-2	recombination activating gene 2	protein-coding
	chr10	82271608	82273785	+	Intergenic	-2172	NR_038042	70003	Mm.48789	NR_038042	ENSMUSG00000056821	1700028I16Rik	-	RIKEN cDNA 1700028I16 gene	ncRNA
	chr8	14072188	14073419	+	intron (NM_001034862, intron 2 of 5)	17524	NM_001034862	234086	Mm.268896	NM_001034862	ENSMUSG00000051978	Erich1	-	glutamate rich 1	protein-coding
	chr4	27027702	27028523	+	Intergenic	-395516	NR_040656	75360	Mm.67233	NR_040656	ENSMUSG00000086257	4930548K13Rik	-	RIKEN cDNA 4930548K13 gene	ncRNA
	chr14	46354014	46355100	+	Intergenic	-76739	NM_001042719	114874	Mm.121918	NM_176845	ENSMUSG00000037697	Ddhd1	Mir5131|PA-PLA1	DDHD domain containing 1	protein-coding
	chr15	19792458	19794389	+	Intergenic	803082	NM_022816	64833	Mm.352763	NM_022816	ENSMUSG00000047565	Acot10	Acate3|MT-ACT48|p48	acyl-CoA thioesterase 10	protein-coding
	chr9	87649652	87651273	+	Intergenic	-24367	NM_023814	76365	Mm.158789	NM_023814	ENSMUSG00000032419	Tbx18	2810012F10Rik|2810404D13Rik	T-box18	protein-coding
	chr2	43952310	43953450	+	intron (NM_001301831, intron 8 of 14)	-32036	NR_040622	320872	Mm.445023	NR_040622	ENSMUSG00000085089	Arhgap15os	A430092G05Rik	Rho GTPase activating protein 15, opposite strand	ncRNA
	chr14	86794982	86797390	+	Intergenic	150409	NR_040457	75155	Mm.399239	NR_040457		4930529K09Rik	4930507G21Rik	RIKEN cDNA 4930529K09 gene	ncRNA
	chr15	49478628	49479701	+	Intergenic	-855629	NM_001081391	239420	Mm.309363	NM_001081391	ENSMUSG00000022311	Csmd3	4930500N14Rik|mKIAA1894	CUB and Sushi multiple domains 3	protein-coding
	chr4	135603110	135605757	+	Intergenic	4853	NM_025919	67025	Mm.276856	NM_025919	ENSMUSG00000059291	Rpl11	2010203J19Rik	ribosomal protein L11	protein-coding
	chr14	10503970	10505700	+	intron (NM_010210, intron 7 of 8)	-211774	NR_030680	100042415	Mm.235938	NR_030680		Mnd1-ps	Gm3833	Mnd1 retrotransposed pseudogene	pseudo
	chr1	156903194	156904053	+	Intergenic	43143	NM_010500	15939	Mm.12246	NM_010500	ENSMUSG00000056708	Ier5	-	immediate early response 5	protein-coding
	chr5	110172152	110173841	+	Intergenic	90165	NR_027964	667213	Mm.454429	NR_027964	ENSMUSG00000105044	Gm10416	EG667213|ENSMUSG00000072761	zinc finger protein pseudogene	pseudo
	chr16	76539582	76540697	+	Intergenic	-166845	NM_173440	268903	Mm.74711	NM_173440	ENSMUSG00000048490	Nrip1	6030458L20Rik|8430438I05Rik|9630050P12|AA959574|AW456757|RIP140	nuclear receptor interacting protein 1	protein-coding
	chr11	26066988	26068200	+	intron (NR_027973, intron 1 of 5)	-34646	NR_105791	102466154		NR_105791	ENSMUSG00000099015	Mir6372	Gm27358|mmu-mir-6372	microRNA 6372	ncRNA
	chr10	51992532	51994655	+	intron (NM_025705, intron 2 of 10)	40168	NM_025705	66686	Mm.62982	NM_025705	ENSMUSG00000019891	Dcbld1	4631413K11Rik	discoidin, CUB and LCCL domain containing 1	protein-coding
	chr18	38307582	38309288	+	Intergenic	60981	NM_029357	75599	Mm.36560	NM_029357	ENSMUSG00000051375	Pcdh1	2010005A06Rik|AI585920	protocadherin 1	protein-coding
	chr8	24671102	24674544	+	Intergenic	-107310	NM_001277239	320158	Mm.121274	NM_177086	ENSMUSG00000037492	Zmat4	9630048M01Rik	zinc finger, matrin type 4	protein-coding
	chr10	78958202	78960900	+	Intergenic	27848	NM_001104537	625029	Mm.469865	NM_001104537	ENSMUSG00000091381	Vmn2r83	EG625029	vomeronasal 2, receptor 83	protein-coding
	chr9	36914252	36915387	+	intron (NM_148950, intron 1 of 11)	40088	NM_148950	208076	Mm.260335	NM_148950	ENSMUSG00000035934	Pknox2	D230005H23Rik|Prep2	Pbx/knotted 1 homeobox 2	protein-coding
	chr8	75199692	75201497	+	intron (NM_176940, intron 9 of 18)	29984	NM_176940	319555	Mm.212927	NM_176940	ENSMUSG00000048148	Nwd1	A230063L24Rik	NACHT and WD repeat domain containing 1	protein-coding
	chr4	149633827	149635778	+	Intergenic	-21223	NM_001085492	68703	Mm.291274	NM_001085492	ENSMUSG00000039852	Rere	1110033A15Rik|AI414665|ARG|ARP|ATN1L|AW742570|Atr2|DNB1|eye<m03Jus>|eyes3|mKIAA0458	arginine glutamic acid dipeptide (RE) repeats	protein-coding
	chr16	23099368	23101085	+	Intergenic	-7244	NM_001347179	13682	Mm.260084	NM_013506	ENSMUSG00000022884	Eif4a2	4833432N07Rik|BM-010|Ddx2b|Eif4|eIF-4A-II|eIF4A-II	eukaryotic translation initiation factor 4A2	protein-coding
	chr8	33777602	33779250	+	Intergenic	282072	NM_001177589	100042715	Mm.291093	NM_001177589		Gm3985	-	predicted gene 3985	protein-coding
	chr1	115855502	115857300	+	Intergenic	-1725313	NM_001077425	636808	Mm.101576	NM_001077425	ENSMUSG00000070695	Cntnap5a	Caspr5-1|EG636808	contactin associated protein-like 5A	protein-coding
	chr3	22054614	22056300	+	intron (NM_030732, intron 2 of 15)	79883	NM_030732	81004	Mm.202966	NM_030732	ENSMUSG00000027630	Tbl1xr1	8030499H02Rik|A630076E03Rik|AW539987|C21|C230089I12Rik|DC42|Ira1|TBLR1	transducin (beta)-like 1X-linked receptor 1	protein-coding
	chr8	111252115	111254663	+	intron (NM_007496, intron 1 of 9)	14845	NM_007496	11906	Mm.416972	NM_007496	ENSMUSG00000038872	Zfhx3	A230102L03Rik|Atbf1|Sci|WBP9|mKIAA4228	zinc finger homeobox 3	protein-coding
	chr8	3545852	3547115	+	Intergenic	-21515	NM_001024728	546049	Mm.358733	NM_001024728	ENSMUSG00000065952	C330021F23Rik	2610027C06Rik|Rps23r1|Rps23rg1	RIKEN cDNA C330021F23 gene	protein-coding
	chr6	97911495	97912544	+	intron (NM_001113198, intron 2 of 9)	-29758	NM_008601	17342	Mm.333284	NM_008601	ENSMUSG00000035158	Mitf	BCC2|Bhlhe32|Gsfbcc2|Vitiligo|Wh|bw|mi|vit	microphthalmia-associated transcription factor	protein-coding
	chr14	105657152	105658454	+	promoter-TSS (NM_001190989)	-87	NM_029561	76273	Mm.290669	NM_029561	ENSMUSG00000053253	Ndfip2	0710001O20Rik|2810436B12Rik|9130207N19Rik|N4wbp5a|mKIAA1165	Nedd4 family interacting protein 2	protein-coding
	chr13	85175290	85176750	+	Intergenic	-152970	NM_001347587	66671	Mm.18474	NM_023243	ENSMUSG00000021548	Ccnh	6330408H09Rik|AI661354|AV102684|AW538719	cyclin H	protein-coding
	chrX	39784708	39786008	+	Intergenic	-70384	NM_011364	20400	Mm.441197	NM_011364	ENSMUSG00000005696	Sh2d1a	Gm686|SAP	SH2 domain containing 1A	protein-coding
	chr1	12784810	12786300	+	intron (NM_172294, intron 4 of 21)	76929	NM_172294	240725	Mm.45563	NM_172294	ENSMUSG00000016918	Sulf1	AI467640|AW121680|mKIAA1077	sulfatase 1	protein-coding
	chrX	149667527	149668384	+	Intergenic	-4633	NM_173780	245671	Mm.260751	NM_173780	ENSMUSG00000041649	Klf8	A830097P10Rik|BKLF3|ZNF74	Kruppel-like factor 8	protein-coding
	chr13	51173380	51175084	+	Intergenic	21864	NR_029463	77428	Mm.405630	NR_029463		9430083A17Rik	-	RIKEN cDNA 9430083A17 gene	ncRNA
	chr5	111555553	111557802	+	intron (NM_001267622, intron 5 of 23)	123514	NR_030482	735278		NR_030482	ENSMUSG00000076163	Mir701	Mirn701|mir-701|mmu-mir-701	microRNA 701	ncRNA
	chr17	18648384	18649411	+	Intergenic	-69794	NM_001104547	433070	Mm.215962	NM_001104547	ENSMUSG00000091679	Vmn2r96	EG433070	vomeronasal 2, receptor 96	protein-coding
	chr3	146960608	146961902	+	Intergenic	445924	NM_001302958	70892	Mm.187793	NM_027594	ENSMUSG00000036745	Ttll7	1110049N09Rik|4921517B04Rik|C630030B20|mTTLL7	tubulin tyrosine ligase-like family, member 7	protein-coding
	chr12	103967821	103969865	+	Intergenic	13028	NM_001142937	64113	Mm.291222	NM_022323	ENSMUSG00000096458	Moap1	AA987038|Map-1|Pnma4	modulator of apoptosis 1	protein-coding
	chr7	121052101	121054062	+	intron (NM_145584, intron 5 of 15)	143569	NM_145584	233744	Mm.334160	NM_145584	ENSMUSG00000038156	Spon1	AI666765|AW455831|BC020531|D330035F22Rik|FSP	spondin 1, (f-spondin) extracellular matrix protein	protein-coding
	chr5	134219232	134220785	+	Intergenic	-355610	NM_030719	80909	Mm.45218	NM_030719	ENSMUSG00000015944	Gatsl2	7530428J21Rik|AW742413|Gats|Gatsl1	GATS protein-like 2	protein-coding
	chr7	128004144	128005082	+	intron (NM_001267710, intron 2 of 17)	9910	NM_001267711	13631	Mm.25997	NM_007908	ENSMUSG00000035064	Eef2k	C86191|eEF-2K	eukaryotic elongation factor-2 kinase	protein-coding
	chr9	48405006	48407018	+	intron (NM_010924, intron 2 of 2)	7216	NM_001311062	18113	Mm.8362	NM_010924	ENSMUSG00000032271	Nnmt	-	nicotinamide N-methyltransferase	protein-coding
	chr16	24875395	24876420	+	intron (NM_001145954, intron 4 of 7)	153966	NM_001145954	210126	Mm.209385	NM_178665	ENSMUSG00000033306	Lpp	9430020K16Rik|AA959454|AU024130|B130055L10Rik|C79715|D630048H16	LIM domain containing preferred translocation partner in lipoma	protein-coding
	chr6	10811369	10812185	+	Intergenic	112601	NR_033776	57866	Mm.4397	NR_033776		AA545190	-	EST AA545190	ncRNA
	chr9	17669622	17670811	+	Intergenic	-426495	NM_025844	66917	Mm.103534	NM_025844	ENSMUSG00000001774	Chordc1	1110001O09Rik|AA409036|Chp-1|morgana	cysteine and histidine-rich domain (CHORD)-containing, zinc-binding protein 1	protein-coding
	chr1	184430552	184431544	+	intron (NM_009794, intron 2 of 20)	16566	NM_009794	12334	Mm.19306	NM_009794	ENSMUSG00000026509	Capn2	AI326419|Capa-2|Capa2|m-calpain|m-calpin	calpain 2	protein-coding
	chr1	139314602	139315588	+	Intergenic	-458070	NM_030676	26424	Mm.16794	NM_030676	ENSMUSG00000026398	Nr5a2	AU020803|D1Ertd308e|Ftf|LRH-1|UF2-H3B	nuclear receptor subfamily 5, group A, member 2	protein-coding
	chr19	16533474	16535100	+	intron (NM_008137, intron 1 of 6)	24130	NM_008137	14675	Mm.313181	NM_008137	ENSMUSG00000024697	Gna14	AU023208	guanine nucleotide binding protein, alpha 14	protein-coding
	chr10	110291402	110293650	+	intron (NR_045979, intron 2 of 2)	41037	NR_045979	75630	Mm.392786	NR_045979	ENSMUSG00000101801	1700020G17Rik	4930480D05Rik	RIKEN cDNA 1700020G17 gene	ncRNA
	chr1	120900044	120901207	+	intron (NM_001081125, intron 1 of 13)	49571	NM_001081125	14633	Mm.273292	NM_001081125	ENSMUSG00000048402	Gli2	-	GLI-Kruppel family member GLI2	protein-coding
	chr12	81939291	81940561	+	intron (NM_178682, intron 2 of 5)	48407	NM_001242419	217684	Mm.341776	NM_178682	ENSMUSG00000021133	Susd6	4933426M11Rik|mKIAA0247	sushi domain containing 6	protein-coding
	chr6	5373179	5374288	+	exon (NM_023048, exon 4 of 6)	40347	NM_023048	65255	Mm.51340	NM_023048	ENSMUSG00000042607	Asb4	8430401O13Rik|AV117194|AW060255	ankyrin repeat and SOCS box-containing 4	protein-coding
	chr1	65774196	65775150	+	Intergenic	-198423	NM_027010	12969	Mm.275362	NM_027010	ENSMUSG00000025945	Crygf	3110001K11Rik|Cryg-2|DGcry-2|Len-2	crystallin, gamma F	protein-coding
	chr10	28355552	28356472	+	Intergenic	-32154	NM_001305663	210757	Mm.123021	NM_178666	ENSMUSG00000049109	Themis	E430004N04Rik|Gasp|Spot|Tsepa|thylex	thymocyte selection associated	protein-coding
	chr19	51816152	51817157	+	Intergenic	-522133	NM_008386	16333	Mm.46269	NM_008386	ENSMUSG00000035804	Ins1	Ins-1|Ins2-rs1	insulin I	protein-coding
	chr16	97543550	97545065	+	Intergenic	-34028	NM_019517	56175	Mm.97885	NM_019517	ENSMUSG00000040605	Bace2	1110059C24Rik|AEPLC|AI850424|ALP56|ARP1|ASP1|ASP21|BAE2|CDA13|CEAP1|DRAP	beta-site APP-cleaving enzyme 2	protein-coding
	chr11	118445845	118446895	+	intron (NM_001285436, intron 3 of 13)	108096	NM_172573	217364	Mm.473963	NM_172573	ENSMUSG00000033857	Engase	C130099A03|D230014K01Rik	endo-beta-N-acetylglucosaminidase	protein-coding
	chrX	85403177	85403902	+	Intergenic	-42577	NM_001160403	331461	Mm.121680	NM_001160403	ENSMUSG00000052372	Il1rapl1	6330532G10Rik|C030039N24|IL1R8|IL1RAPL|MRX34|OPHN4|TIGIRR-2	interleukin 1 receptor accessory protein-like 1	protein-coding
	chr6	141443736	141445396	+	intron (NM_018779, intron 15 of 15)	-28341	NM_001177772	58807	Mm.284495	NM_021471	ENSMUSG00000030235	Slco1c1	OATP-14|OATP-F|Oatp2|Oatpf|Slc21a14	solute carrier organic anion transporter family, member 1c1	protein-coding
	chr10	12269440	12270584	+	intron (NM_011682, intron 50 of 73)	311521	NM_011682	22288	Mm.331784	NM_011682	ENSMUSG00000019820	Utrn	AA589569|DRP|Dmdl	utrophin	protein-coding
	chr3	14862383	14864003	+	promoter-TSS (NM_007606)	-345	NM_007606	12350	Mm.300	NM_007606	ENSMUSG00000027559	Car3	BB219044|Ca3|Car-3	carbonic anhydrase 3	protein-coding
	chr5	136576802	136578707	+	intron (NM_133914, intron 11 of 20)	-3638	NR_106002	102465626		NR_106002	ENSMUSG00000099003	Mir7035	Gm27661|mmu-mir-7035	microRNA 7035	ncRNA
	chr17	34087802	34089266	+	promoter-TSS (NM_019420)	-101	NM_019420	54218	Mm.11132	NM_019420	ENSMUSG00000067370	B3galt4	Gal-T2|Galt2	UDP-Gal:betaGlcNAc beta 1,3-galactosyltransferase, polypeptide 4	protein-coding
	chr1	184089558	184090950	+	Intergenic	-2025	NM_001166728	625823	Mm.479992	NM_001166728	ENSMUSG00000091013	Vmn1r1	EG625823|Gm6628	vomeronasal 1 receptor 1	protein-coding
	chr6	93579302	93580550	+	Intergenic	283031	NR_104594	14924	Mm.217216	NM_010367	ENSMUSG00000045095	Magi1	AIP3|BAP1|Baiap1|Gukmi1|MAGI1c|Magi-1|TNRC19|WWP3|mKIAA4129	membrane associated guanylate kinase, WW and PDZ domain containing 1	protein-coding
	chr18	69511136	69512365	+	intron (NM_001083967, intron 3 of 19)	6375	NM_001083967	21413	Mm.4269	NM_013685	ENSMUSG00000053477	Tcf4	5730422P05Rik|ASP-I2|E2-2|E2.2|ITF-2|ITF-2b|ITF2|ME2|MITF-2A|MITF-2B|SEF-2|SEF2|SEF2-1|TFE|Tcf-4|bHLHb19	transcription factor 4	protein-coding
	chr10	24314852	24316727	+	exon (NM_010217, exon 2 of 5)	541	NM_010217	14219	Mm.390287	NM_010217	ENSMUSG00000019997	Ctgf	Ccn2|Fisp12|Hcs24|fisp-12	connective tissue growth factor	protein-coding
	chr10	3525002	3526282	+	intron (NM_001302794, intron 1 of 3)	32323	NM_001039652	18390	Mm.438000	NM_011013	ENSMUSG00000000766	Oprm1	M-OR-1|MOP-R|MOR-1|MOR-1O|Oprm|mor|muOR	opioid receptor, mu 1	protein-coding
	chr15	47027402	47029160	+	Intergenic	573430	NR_045811	75281	Mm.159487	NR_045811	ENSMUSG00000051198	4930548G14Rik	-	RIKEN cDNA 4930548G14 gene	ncRNA
	chr7	29011654	29013000	+	Intergenic	-40573	NM_198425	386655	Mm.258201	NM_198425	ENSMUSG00000046058	Eid2	Cri2|EID-2	EP300 interacting inhibitor of differentiation 2	protein-coding
	chr10	25606448	25608071	+	Intergenic	-50016	NR_045349	73803	Mm.258921	NR_045349		4930401C15Rik	-	RIKEN cDNA 4930401C15 gene	ncRNA
	chr5	65915790	65918149	+	Intergenic	-11515	NM_016786	53323	Mm.319512	NM_016786	ENSMUSG00000029203	Ube2k	AW492011|D5Ertd601e|E2-25k|HIP-2|Hip2|Hypg|Lig	ubiquitin-conjugating enzyme E2K	protein-coding
	chr13	94456596	94458181	+	intron (NM_028772, intron 3 of 15)	12997	NM_028772	74129	Mm.21789	NM_028772	ENSMUSG00000042102	Dmgdh	1200014D15Rik|AI787269	dimethylglycine dehydrogenase precursor	protein-coding
	chr8	111575857	111576900	+	Intergenic	-22744	NR_126329	628686	Mm.203332	NR_126329	ENSMUSG00000097393	D030068K23Rik	-	RIKEN cDNA D030068K23 gene	ncRNA
	chr12	27749398	27750663	+	Intergenic	49830	NR_045052	100504347	Mm.130500	NR_045052		Gm20187	-	predicted gene, 20187	ncRNA
	chr4	33027697	33028950	+	intron (NM_001012451, intron 1 of 15)	9478	NM_001012451	140577	Mm.214766	NM_080471	ENSMUSG00000040183	Ankrd6	-	ankyrin repeat domain 6	protein-coding
	chr15	35459091	35460021	+	intron (NM_177151, intron 17 of 61)	131117	NR_035527	100316736		NR_035527	ENSMUSG00000076333	Mir599	mmu-mir-599	microRNA 599	ncRNA
	chr1	68826335	68827369	+	intron (NM_010154, intron 1 of 26)	327781	NM_010154	13869	Mm.442420	NM_010154	ENSMUSG00000062209	Erbb4	Her4|c-erbB-4	erb-b2 receptor tyrosine kinase 4	protein-coding
	chr17	55856742	55857750	+	Intergenic	-5320	NM_028370	72836	Mm.177073	NM_028370	ENSMUSG00000024174	Pot1b	2810458H16Rik	protection of telomeres 1B	protein-coding
	chr9	91148490	91149377	+	Intergenic	111704	NM_009573	22771	Mm.335350	NM_009573	ENSMUSG00000032368	Zic1	ZIC|ZNF201	zinc finger protein of the cerebellum 1	protein-coding
	chr2	106305646	106306513	+	non-coding (NR_040637, exon 3 of 3)	57181	NR_040637	329483	Mm.246777	NR_040637	ENSMUSG00000087226	Gm14015	9330126M15|OTTMUSG00000015366	predicted gene 14015	ncRNA
	chr14	16810502	16812055	+	Intergenic	-270550	NM_021504	59007	Mm.258381	NM_021504	ENSMUSG00000021785	Ngly1	1110002C09Rik|PNGase|Png1	N-glycanase 1	protein-coding
	chr4	137034764	137037300	+	intron (NM_008305, intron 1 of 96)	11314	NM_008305	15530	Mm.273662	NM_008305	ENSMUSG00000028763	Hspg2	AI852380|Pcn|Plc|per	perlecan (heparan sulfate proteoglycan 2)	protein-coding
	chr18	64503679	64505250	+	intron (NM_194268, intron 1 of 1)	4446	NM_194268	225631	Mm.234723	NM_194268	ENSMUSG00000045991	Onecut2	C730009D12|OC-2|Oc2	one cut domain, family member 2	protein-coding
	chr2	21314102	21315748	+	intron (NM_001004761, intron 1 of 10)	25731	NM_001004761	241263	Mm.166647	NM_175706	ENSMUSG00000045967	Gpr158	5330427M13Rik|mKIAA1136	G protein-coupled receptor 158	protein-coding
	chr10	6453906	6455127	+	intron (NM_001159942, intron 3 of 16)	19358	NM_001033253	213783	Mm.150831	NM_001033253	ENSMUSG00000040624	Plekhg1	D10Ertd733e|Gm521|mKIAA1209	pleckstrin homology domain containing, family G (with RhoGef domain) member 1	protein-coding
	chr9	94559442	94563343	+	Intergenic	-8919	NM_177909	331004	Mm.326125	NM_177909	ENSMUSG00000031129	Slc9a9	5730527A11Rik|9930105B05|AI854429|Nhe9	solute carrier family 9 (sodium/hydrogen exchanger), member 9	protein-coding
	chr10	78504302	78505950	+	Intergenic	7658	NM_147041	18357	Mm.246544	NM_147041	ENSMUSG00000060205	Olfr57	IF12|MOR139-3	olfactory receptor 57	protein-coding
	chr12	87842165	87843588	+	intron (NM_011934, intron 3 of 6)	80282	NM_011934	26380	Mm.235550	NM_011934	ENSMUSG00000021255	Esrrb	Err2|Errb|Estrrb|Nr3b2	estrogen related receptor, beta	protein-coding
	chr3	35336339	35337150	+	Intergenic	228341	NR_040748	625963	Mm.251506	NR_040748	ENSMUSG00000105662	Gm6639	-	predicted gene 6639	ncRNA
	chr5	128119019	128121150	+	intron (NM_177005, intron 1 of 11)	7452	NM_177005	319804	Mm.237888	NM_177005	ENSMUSG00000049971	Glt1d1	5730455A04Rik	glycosyltransferase 1 domain containing 1	protein-coding
	chr4	55476254	55478078	+	Intergenic	-45452	NR_040674	100415914	Mm.261765	NR_040674	ENSMUSG00000087070	Gm12505	OTTMUSG00000007226	predicted gene 12505	ncRNA
	chr19	11373002	11374800	+	non-coding (NR_045317, exon 3 of 3)	-15598	NM_183190	269063	Mm.268940	NM_183190	ENSMUSG00000054523	Ms4a5	-	membrane-spanning 4-domains, subfamily A, member 5	protein-coding
	chr14	76643753	76645342	+	Intergenic	133849	NM_013745	27275	Mm.21138	NM_013745	ENSMUSG00000022009	Nufip1	Nufip	nuclear fragile X mental retardation protein interacting protein 1	protein-coding
	chr3	26962155	26963578	+	Intergenic	89910	NM_007900	13605	Mm.261453	NM_007900	ENSMUSG00000027699	Ect2	AI528536|mKIAA4037	ect2 oncogene	protein-coding
	chr1	59479364	59482200	+	Intergenic	-58209	NM_008057	14369	Mm.297906	NM_008057	ENSMUSG00000041075	Fzd7	Fz7	frizzled class receptor 7	protein-coding
	chr10	121322026	121323318	+	intron (NM_001081037, intron 4 of 21)	145679	NM_173022	270802	Mm.209172	NM_173022	ENSMUSG00000053684	BC048403	E030027L10	cDNA sequence BC048403	protein-coding
	chr4	140825790	140827068	+	Intergenic	27630	NM_172520	213649	Mm.134460	NM_172520	ENSMUSG00000028919	Arhgef19	6030432F23|6430573B13Rik|WGEF	Rho guanine nucleotide exchange factor (GEF) 19	protein-coding
	chr18	80303630	80304515	+	intron (NM_053117, intron 2 of 2)	44149	NM_175028	240442	Mm.26594	NM_175028	ENSMUSG00000053950	Adnp2	8430420L05Rik|BC024969|Kiaa0863|Zfp508|mKIAA0863	ADNP homeobox 2	protein-coding
	chr1	96929860	96931650	+	Intergenic	236736	NR_040473	74689	Mm.399187	NR_040473	ENSMUSG00000100518	4930440C22Rik	-	RIKEN cDNA 4930440C22 gene	ncRNA
	chr14	39135602	39136689	+	Intergenic	-575445	NR_045713	75170	Mm.372967	NR_045713	ENSMUSG00000093528	Nrg3os	4930529F24Rik	neuregulin 3, opposite strand	ncRNA
	chr6	5068920	5070243	+	intron (NM_181595, intron 11 of 15)	74365	NM_011134	18979	Mm.237657	NM_011134	ENSMUSG00000002588	Pon1	Pon	paraoxonase 1	protein-coding
	chr12	11135836	11136706	+	intron (NM_001168564, intron 1 of 2)	20908	NM_173417	238076	Mm.113278	NM_173417	ENSMUSG00000043673	Kcns3	-	potassium voltage-gated channel, delayed-rectifier, subfamily S, member 3	protein-coding
	chr8	35023037	35029186	+	intron (NM_001042674, intron 1 of 7)	14224	NM_019733	19663	Mm.323997	NM_019733	ENSMUSG00000031586	Rbpms	2010300K22Rik|2700019M19Rik|AU017537|RBP-MS|hermes	RNA binding protein gene with multiple splicing	protein-coding
	chr2	59222781	59226000	+	intron (NR_040510, intron 1 of 2)	349	NR_040510	76676	Mm.110038	NR_040510	ENSMUSG00000087455	5330411J11Rik	-	RIKEN cDNA 5330411J11 gene	ncRNA
	chr9	3933674	3934800	+	Intergenic	375257	NR_136941	67618	Mm.33970	NM_026276	ENSMUSG00000025894	Aasdhppt	2010309J24Rik|2810407B07Rik|AASD-PPT|CGI-80|LYS2|LYS5	aminoadipate-semialdehyde dehydrogenase-phosphopantetheinyl transferase	protein-coding
	chr17	81655052	81656204	+	Intergenic	-191203	NM_028138	72167	Mm.273257	NM_028138	ENSMUSG00000024246	Thumpd2	2810025A12Rik	THUMP domain containing 2	protein-coding
	chr12	89283371	89284520	+	Intergenic	-36220	NM_001270722	100861908	Mm.464911	NM_001270722	ENSMUSG00000095724	Gm21319	-	predicted gene, 21319	protein-coding
	chr16	78456141	78457350	+	Intergenic	-79319	NM_001297747	12228	Mm.392910	NM_009770	ENSMUSG00000022863	Btg3	ANA|tob5	B cell translocation gene 3	protein-coding
	chr11	7729502	7730367	+	Intergenic	-616008	NM_008343	16009	Mm.29254	NM_008343	ENSMUSG00000020427	Igfbp3	AI649005|IGFBP-3|IGgfbp3	insulin-like growth factor binding protein 3	protein-coding
	chr5	148986856	148988076	+	intron (NM_029920, intron 4 of 14)	216925	NM_001301424	11987	Mm.275489	NM_007513	ENSMUSG00000041313	Slc7a1	4831426K01Rik|AI447493|Atrc-1|Atrc1|Cat1|Rec-1|Rev-1|mCAT-1	solute carrier family 7 (cationic amino acid transporter, y+ system), member 1	protein-coding
	chr3	102949102	102951591	+	intron (NM_177857, intron 6 of 18)	18867	NM_177857	329727	Mm.293641	NM_177857	ENSMUSG00000007379	Dennd2c	A930010I20Rik	DENN/MADD domain containing 2C	protein-coding
	chr11	87952020	87953746	+	intron (NM_198013, intron 1 of 10)	-30184	NM_001172099	103841	Mm.374846	NM_198013	ENSMUSG00000018378	Cuedc1	AI841487|C330016O16Rik	CUE domain containing 1	protein-coding
	chr9	88226719	88228533	+	intron (NM_011851, intron 1 of 8)	5179	NM_011851	23959	Mm.244235	NM_011851	ENSMUSG00000032420	Nt5e	2210401F01Rik|5'-NT|AI447961|CD73|NT|Nt5|eNT	5' nucleotidase, ecto	protein-coding
	chr2	20574261	20577863	+	intron (NM_001177631, intron 2 of 19)	134922	NM_001177631	208618	Mm.237935	NM_029895	ENSMUSG00000036617	Etl4	6620402G01Rik|9430077C05Rik|BC026657|E330027G05Rik|Etl-4|Skt	enhancer trap locus 4	protein-coding
	chr9	79884333	79885312	+	Intergenic	-29888	NM_001311110	215351	Mm.28232	NM_146003	ENSMUSG00000034252	Senp6	2810017C20Rik|E130319N12Rik|Susp1|mKIAA0797	SUMO/sentrin specific peptidase 6	protein-coding
	chr16	18010843	18012600	+	Intergenic	31063	NM_016983	22363	Mm.377118	NM_016983	ENSMUSG00000059280	Vpreb2	CD179b|VpreB1|Vpreb-2	pre-B lymphocyte gene 2	protein-coding
	chr11	3188261	3193900	+	exon (NM_001253690, exon 1 of 5)	620	NM_019574	56218	Mm.275563	NM_019574	ENSMUSG00000020453	Patz1	8430401L15Rik|AI447519|Mazr|Patz|Zfp278	POZ (BTB) and AT hook containing zinc finger 1	protein-coding
	chr14	64118401	64121699	+	intron (NM_021480, intron 1 of 8)	7879	NM_021480	58865	Mm.354229	NM_021480	ENSMUSG00000021953	Tdh	-	L-threonine dehydrogenase	protein-coding
	chr6	109218602	109219436	+	Intergenic	440384	NM_138677	192193	Mm.21596	NM_138677	ENSMUSG00000030104	Edem1	A130059K23Rik|EDEM|mKIAA0212	ER degradation enhancer, mannosidase alpha-like 1	protein-coding
	chr4	24819359	24820691	+	Intergenic	-5205	NM_026742	68493	Mm.204831	NM_026742	ENSMUSG00000028261	Ndufaf4	1110007M04Rik|3000003G13Rik|AW214064	NADH dehydrogenase (ubiquinone) 1 alpha subcomplex, assembly factor 4	protein-coding
	chr2	143979902	143984528	+	Intergenic	32811	NR_136884	433481	Mm.330630	NR_136884	ENSMUSG00000074758	Gm5535	EG433481	predicted gene 5535	ncRNA
	chr3	7804164	7806000	+	Intergenic	149805	NR_040587	75476	Mm.491752	NR_040587	ENSMUSG00000100010	1700010I02Rik	-	RIKEN cDNA 1700010I02 gene	ncRNA
	chr2	128090400	128092350	+	Intergenic	138064	NM_001284410	12125	Mm.141083	NM_009754	ENSMUSG00000027381	Bcl2l11	1500006F24Rik|Bim|Bod|bcl2-L-11	BCL2-like 11 (apoptosis facilitator)	protein-coding
	chr11	30648826	30651231	+	Intergenic	-21747	NM_134013	103554	Mm.240066	NM_134013	ENSMUSG00000040850	Psme4	AA409398|AU041366|TEMO|mKIAA0077	proteasome (prosome, macropain) activator subunit 4	protein-coding
	chr9	42912797	42914866	+	promoter-TSS (NM_027144)	-30	NM_027144	69632	Mm.275266	NM_027144	ENSMUSG00000059495	Arhgef12	2310014B11Rik|AU019857|Larg|mKIAA0382	Rho guanine nucleotide exchange factor (GEF) 12	protein-coding
	chr3	59683502	59685450	+	Intergenic	19503	NM_001243003	666803	Mm.389443	NM_001243003	ENSMUSG00000095522	Gm8298	EG666803	predicted gene 8298	protein-coding
	chr3	52216202	52217992	+	Intergenic	144838	NM_019739	56458	Mm.29891	NM_019739	ENSMUSG00000044167	Foxo1	AI876417|Afxh|FKHR|Fkhr1|Foxo1a	forkhead box O1	protein-coding
	chr7	35582852	35585153	+	intron (NM_175140, intron 1 of 3)	13728	NM_175140	68947	Mm.29380	NM_175140	ENSMUSG00000060402	Chst8	1500011J21Rik|AI426009	carbohydrate (N-acetylgalactosamine 4-0) sulfotransferase 8	protein-coding
	chr1	25944152	25945950	+	Intergenic	-58499	NM_175642	210933	Mm.336569	NM_175642	ENSMUSG00000033569	Adgrb3	A830096D10Rik|Bai3	adhesion G protein-coupled receptor B3	protein-coding
	chr12	55265099	55266540	+	Intergenic	39042	NM_028133	112407	Mm.133037	NM_028133	ENSMUSG00000035105	Egln3	2610021G09Rik|AI505553|AI648162|Hif-p4h-3|Phd3|SM-20	egl-9 family hypoxia-inducible factor 3	protein-coding
	chr11	8592273	8595150	+	Intergenic	-29173	NM_001083587	319939	Mm.337820	NM_001083587	ENSMUSG00000020422	Tns3	BC023928|F830010I22Rik|TEM6|Tens1	tensin 3	protein-coding
	chr17	54846383	54847500	+	Intergenic	-337542	NR_045825	69418	Mm.391004	NR_045825	ENSMUSG00000099747	1700025K24Rik	-	RIKEN cDNA 1700025K24 gene	ncRNA
	chr1	36070190	36071670	+	Intergenic	-54315	NM_015818	50785	Mm.213566	NM_015818	ENSMUSG00000045216	Hs6st1	6Ost1	heparan sulfate 6-O-sulfotransferase 1	protein-coding
	chr15	16060430	16061358	+	Intergenic	-646962	NM_009869	12565	Mm.439758	NM_009869	ENSMUSG00000025370	Cdh9	-	cadherin 9	protein-coding
	chr6	136438188	136440000	+	Intergenic	-28278	NM_019426	54343	Mm.173271	NM_019426	ENSMUSG00000030213	Atf7ip	2610204M12Rik|AM|Mcaf1	activating transcription factor 7 interacting protein	protein-coding
	chr1	17921433	17923200	+	Intergenic	-204589	NR_130314	102634913	Mm.319094	NR_130314	ENSMUSG00000085125	Gm16070	OTTMUSG00000029756	predicted gene 16070	ncRNA
	chr8	77939252	77940386	+	Intergenic	-32774	NM_027944	71831	Mm.443238	NM_027944	ENSMUSG00000031620	1700007B14Rik	-	RIKEN cDNA 1700007B14 gene	protein-coding
	chr1	43865838	43866913	+	intron (NM_026430, intron 1 of 14)	18178	NM_026430	67883	Mm.387202	NM_026430	ENSMUSG00000057363	Uxs1	1600025I13Rik|AI451869|AI649125|AW550562	UDP-glucuronate decarboxylase 1	protein-coding
	chr8	25671465	25672940	+	intron (NM_145949, intron 1 of 9)	14603	NM_145949	209176	Mm.219580	NM_145949	ENSMUSG00000031549	Ido2	AI265623|C230043N17Rik|Ido-2|Indol1	indoleamine 2,3-dioxygenase 2	protein-coding
	chr15	83808902	83809939	+	intron (NM_029946, intron 8 of 31)	-42895	NM_001161628	77627	Mm.196288	NM_029946	ENSMUSG00000022441	Efcab6	4931407K02Rik|4932408N08Rik|bM150J22.2|mKIAA1672	EF-hand calcium binding domain 6	protein-coding
	chr15	25682114	25685082	+	intron (NM_019472, intron 19 of 40)	-89455	NM_001034851	66270	Mm.25311	NM_025459	ENSMUSG00000022270	Fam134b	1810015C04Rik|AU015349	family with sequence similarity 134, member B	protein-coding
	chr1	16813946	16816350	+	Intergenic	136611	NM_016923	17087	Mm.116844	NM_016923	ENSMUSG00000025779	Ly96	ESOP-1|MD-2|MD2	lymphocyte antigen 96	protein-coding
	chr13	112728763	112729849	+	Intergenic	71162	NR_130345	102636620	Mm.402328	NR_130345	ENSMUSG00000086111	Gm15326	OTTMUSG00000020187	predicted gene 15326	ncRNA
	chrX	94342092	94343700	+	Intergenic	74961	NM_001033361	245526	Mm.336164	NM_001033361	ENSMUSG00000031212	Pgr15l	-	G protein-coupled receptor 15-like	protein-coding
	chr9	60595608	60597300	+	Intergenic	35526	NM_026235	67557	Mm.44546	NM_026235	ENSMUSG00000034839	Larp6	5430431G03Rik|AI552438|Achn	La ribonucleoprotein domain family, member 6	protein-coding
	chr1	90564741	90566592	+	Intergenic	33100	NM_177305	320982	Mm.27968	NM_177305	ENSMUSG00000049866	Arl4c	A630084M22Rik|Arl7|LAK	ADP-ribosylation factor-like 4C	protein-coding
	chr8	12477010	12478875	+	Intergenic	82423	NM_009233	20664	Mm.39088	NM_009233	ENSMUSG00000096014	Sox1	BB176347|Sox-1	SRY (sex determining region Y)-box 1	protein-coding
	chr4	116861935	116863500	+	Intergenic	-7488	NM_134471	73804	Mm.247651	NM_134471	ENSMUSG00000028678	Kif2c	4930402F02Rik|ESTM5|Knsl6|MCAK|X83316	kinesin family member 2C	protein-coding
	chr16	30641097	30642750	+	Intergenic	42114	NM_177632	224093	Mm.28244	NM_177632	ENSMUSG00000046546	Fam43a	Tuf1	family with sequence similarity 43, member A	protein-coding
	chr11	33432973	33434416	+	Intergenic	-19948	NM_023146	66011	Mm.383775	NM_023146	ENSMUSG00000040594	Ranbp17	-	RAN binding protein 17	protein-coding
	chr2	74449652	74450759	+	Intergenic	-33200	NM_027133	69605	Mm.156113	NM_027133	ENSMUSG00000009207	Lnpk	2310011O18Rik|4921514L11Rik|9530051D01Rik|AI666268|Lnp|Lnpk1|Ul|ulnaless	lunapark, ER junction formation factor	protein-coding
	chr12	84918302	84920644	+	intron (NM_183154, intron 2 of 11)	18624	NM_183154	217695	Mm.59257	NM_183154	ENSMUSG00000042628	Zfyve1	DFCP1|G630053K23|TAFF1|ZNFN2A1|mKIAA1589	zinc finger, FYVE domain containing 1	protein-coding
	chr16	33428170	33429044	+	intron (NM_011749, intron 3 of 8)	47746	NM_011749	22661	Mm.392667	NM_011749	ENSMUSG00000022811	Zfp148	2210405J08Rik|AI480666|AW045217|BERF-1|BFCOL1|ZBP-89|Znf148	zinc finger protein 148	protein-coding
	chr6	37807020	37808138	+	Intergenic	-13232	NM_001272064	21848	Mm.41063	NM_145076	ENSMUSG00000029833	Trim24	A130082H20Rik|AI447469|D430004I05Rik|TIF1|TIF1-alpha|TIF1alpha|Tif1a	tripartite motif-containing 24	protein-coding
	chr10	27713822	27716850	+	Intergenic	-79290	NM_008983	19272	Mm.332303	NM_008983	ENSMUSG00000019889	Ptprk	AI853699|PTPk|RPTPkappa	protein tyrosine phosphatase, receptor type, K	protein-coding
	chr19	4045652	4047191	+	Intergenic	-4200	NM_181796	14869	Mm.441542	NM_181796	ENSMUSG00000038155	Gstp2	GSTpiA|Gst-3|Gst3	glutathione S-transferase, pi 2	protein-coding
	chr3	121847991	121849072	+	intron (NM_007378, intron 32 of 49)	-99944	NM_008129	14630	Mm.292676	NM_008129	ENSMUSG00000028124	Gclm	AI649393|Gcmc|Glclr	glutamate-cysteine ligase, modifier subunit	protein-coding
	chr7	88065832	88067060	+	intron (NM_019951, intron 4 of 5)	-16498	NM_001291280	68039	Mm.22246	NM_026523	ENSMUSG00000025723	Nmb	3110023K12Rik	neuromedin B	protein-coding
	chr8	86279852	86281822	+	Intergenic	-15627	NM_001163031	26364	Mm.334648	NM_011925	ENSMUSG00000002885	Adgre5	AA409984|Cd97|TM7LN1	adhesion G protein-coupled receptor E5	protein-coding
	chr11	26271602	26272536	+	Intergenic	-15015	NM_025923	67030	Mm.18875	NM_025923	ENSMUSG00000004018	Fancl	2010322C19Rik|AW554273|B230118H11Rik|Phf9|Pog|gcd	Fanconi anemia, complementation group L	protein-coding
	chr18	85027576	85028850	+	intron (NM_025797, intron 1 of 4)	7407	NM_025797	109672	Mm.31018	NM_025797	ENSMUSG00000024646	Cyb5a	0610009N12Rik|Cyb5	cytochrome b5 type A (microsomal)	protein-coding
	chr16	16865852	16867050	+	Intergenic	-2373	NM_001190325	16136	Mm.184441	NM_001190325	ENSMUSG00000075370	Igll1	BB139905|Igl-5|Igll|Lambda5	immunoglobulin lambda-like polypeptide 1	protein-coding
	chr1	11482606	11483700	+	intron (NM_177173, intron 1 of 13)	78967	NM_001160371	320492	Mm.52021	NM_177173	ENSMUSG00000057715	A830018L16Rik	-	RIKEN cDNA A830018L16 gene	protein-coding
	chr10	76655352	76657748	+	Intergenic	-27275	NM_009929	12822	Mm.4352	NM_009929	ENSMUSG00000001435	Col18a1	-	collagen, type XVIII, alpha 1	protein-coding
	chr16	9266852	9267976	+	Intergenic	437221	NM_001081400	69053	Mm.390868	NM_001081400	ENSMUSG00000022507	1810013L24Rik	1110017P05Rik|3010002C02Rik|AA792997|AW124177|Gm19906|R74903	RIKEN cDNA 1810013L24 gene	protein-coding
	chr10	94415942	94417800	+	Intergenic	-9659	NM_018797	54712	Mm.256712	NM_018797	ENSMUSG00000074785	Plxnc1	2510048K12Rik|AW742158|CD232|Vespr	plexin C1	protein-coding
	chr10	41186652	41187860	+	Intergenic	-8864	NM_001164433	171580	Mm.290431	NM_138315	ENSMUSG00000019823	Mical1	MICAL|MICAL-1|Nical	microtubule associated monooxygenase, calponin and LIM domain containing 1	protein-coding
	chr7	141962506	141963768	+	intron (NM_001033420, intron 16 of 51)	100767	NM_001033420	330662	Mm.436572	NM_001033420	ENSMUSG00000058325	Dock1	9130006G06Rik|AI854900|D630004B07Rik	dedicator of cytokinesis 1	protein-coding
	chr14	61599002	61601934	+	intron (NM_013869, intron 5 of 9)	56356	NM_001164155	29820	Mm.281356	NM_013869	ENSMUSG00000060548	Tnfrsf19	AL023044|AW123854|TAJ|TAJ-ALPHA|TRADE|Troy	tumor necrosis factor receptor superfamily, member 19	protein-coding
	chr1	180212852	180215100	+	Intergenic	-35308	NM_025511	66359	Mm.489720	NM_025511	ENSMUSG00000026500	Cox20	2310005N03Rik|Fam36a	COX20 Cox2 chaperone	protein-coding
	chr2	66277773	66279141	+	promoter-TSS (NR_033495)	437	NM_018733	20265	Mm.439704	NM_018733	ENSMUSG00000064329	Scn1a	B230332M13|Nav1.1	sodium channel, voltage-gated, type I, alpha	protein-coding
	chr17	47484902	47487600	+	intron (NM_001097623, intron 17 of 19)	-19585	NM_001146212	64657	Mm.216250	NM_183086	ENSMUSG00000034729	Mrps10	1110038B19Rik|AW743084|Rpms10	mitochondrial ribosomal protein S10	protein-coding
	chr12	59651867	59653121	+	Intergenic	-282249	NM_025809	66864	Mm.280563	NM_025809	ENSMUSG00000045930	Clec14a	1200003C23Rik|AI642649	C-type lectin domain family 14, member a	protein-coding
	chr7	114379932	114381174	+	Intergenic	27594	NM_029660	76572	Mm.128134	NM_029660	ENSMUSG00000073894	Rbmxl2	1700012H05Rik|Hnrnpg-t	RNA binding motif protein, X-linked-like 2	protein-coding
	chr6	129313796	129314746	+	3' UTR (NM_177686, exon 6 of 6)	14009	NM_177686	232413	Mm.90241	NM_177686	ENSMUSG00000053063	Clec12a	CLL-1|D230024O04|KLRL1|Micl	C-type lectin domain family 12, member a	protein-coding
	chr15	77504292	77505150	+	Intergenic	-24598	NM_001134802	666348	Mm.303207	NM_001134802	ENSMUSG00000071716	Apol7e	ENSMUSG00000071716	apolipoprotein L 7e	protein-coding
	chr13	105700202	105702450	+	Intergenic	-47353	NM_029984	77803	Mm.159995	NM_029984	ENSMUSG00000042655	Fam159b	A930021C24Rik	family with sequence similarity 159, member B	protein-coding
	chr10	115022770	115025353	+	intron (NM_010195, intron 1 of 17)	775	NM_010195	14160	Mm.42103	NM_010195	ENSMUSG00000020140	Lgr5	FEX|Gpr49	leucine rich repeat containing G protein coupled receptor 5	protein-coding
	chr8	74834549	74837534	+	Intergenic	-6920	NM_008452	16598	Mm.26938	NM_008452	ENSMUSG00000055148	Klf2	Lklf	Kruppel-like factor 2 (lung)	protein-coding
	chr8	77768084	77769750	+	Intergenic	31074	NM_029182	75141	Mm.179267	NM_029182	ENSMUSG00000034472	Rasd2	4930526B11Rik|AU045414|Rhes|TEM-2|TEM2	RASD family, member 2	protein-coding
	chr6	34137117	34138685	+	Intergenic	-10847	NM_021435	58246	Mm.245527	NM_021435	ENSMUSG00000018999	Slc35b4	4930474D06Rik|AB041549|AW494345	solute carrier family 35, member B4	protein-coding
	chr4	35139611	35140902	+	exon (NM_001081343, exon 11 of 11)	32873	NM_001081343	73205	Mm.331544	NM_001081343	ENSMUSG00000028300	3110043O21Rik	AI840585	RIKEN cDNA 3110043O21 gene	protein-coding
	chr7	92691421	92693100	+	Intergenic	25338	NM_001105183	670940	Mm.469908	NM_001105183	ENSMUSG00000090806	Vmn2r70	EG620835	vomeronasal 2, receptor 70	protein-coding
	chr5	33444663	33445929	+	Intergenic	-1572	NM_019810	20537	Mm.25237	NM_019810	ENSMUSG00000011034	Slc5a1	Sglt1	solute carrier family 5 (sodium/glucose cotransporter), member 1	protein-coding
	chr2	21381902	21382800	+	intron (NM_001004761, intron 2 of 10)	93157	NM_001004761	241263	Mm.166647	NM_175706	ENSMUSG00000045967	Gpr158	5330427M13Rik|mKIAA1136	G protein-coupled receptor 158	protein-coding
	chr8	35277959	35280251	+	Intergenic	-49339	NR_105820	102465211		NR_105820	ENSMUSG00000098785	Mir6395	Gm27561|mmu-mir-6395	microRNA 6395	ncRNA
	chr11	71315165	71316181	+	Intergenic	-216939	NR_027858	627984	Mm.390378	NM_001039234	ENSMUSG00000092528	Nlrp1c-ps	Nalp1c|Nlrp1c|OTTMUSG00000006090	NLR family, pyrin domain containing 1C, pseudogene	pseudo
	chr1	141390963	141392379	+	Intergenic	-6613	NM_031164	14060	Mm.30105	NM_031164	ENSMUSG00000026368	F13b	Cf-13b|Cf13b	coagulation factor XIII, beta subunit	protein-coding
	chr2	165806277	165808663	+	Intergenic	-10667	NM_008679	17979	Mm.469663	NM_008679	ENSMUSG00000027678	Ncoa3	2010305B15Rik|AW321064|Actr|Aib1|KAT13B|Rac3|Src3|Tram-1|Tram1|bHLHe42|p/Cip|pCip	nuclear receptor coactivator 3	protein-coding
	chr5	89987852	89988872	+	intron (NM_133192, intron 1 of 3)	31908	NM_133192	104443	Mm.447881	NM_133192	ENSMUSG00000035528	Npffr2	Gpr74|HG31|NPFF2	neuropeptide FF receptor 2	protein-coding
	chr6	60596700	60597750	+	Intergenic	181773	NM_001042451	20617	Mm.17484	NM_009221	ENSMUSG00000025889	Snca	NACP|alphaSYN	synuclein, alpha	protein-coding
	chr1	169845000	169847100	+	Intergenic	226361	NM_033652	110648	Mm.330081	NM_033652	ENSMUSG00000026686	Lmx1a	Lmx1.1|dr|dreher|sst	LIM homeobox transcription factor 1 alpha	protein-coding
	chr8	84415952	84418057	+	intron (NM_001024617, intron 10 of 24)	509481	NM_001254747	16168	Mm.4392	NM_008357	ENSMUSG00000031712	Il15	AI503618|IL-15	interleukin 15	protein-coding
	chr14	61752803	61754250	+	Intergenic	-3768	NM_172809	50720	Mm.440703	NM_015788	ENSMUSG00000048279	Sacs	A230052M14|DNAJC29|E130115J16Rik|mKIAA0730	sacsin	protein-coding
	chr10	30346986	30349650	+	Intergenic	-10146	NM_025798	66847	Mm.46218	NM_025798	ENSMUSG00000019791	Hint3	0610010I17Rik|AV009015|HINT-3|HINT-4|HINT4	histidine triad nucleotide binding protein 3	protein-coding
	chr6	85915360	85916918	+	Intergenic	-4478	NM_028099	72102	Mm.24007	NM_028099	ENSMUSG00000030002	Dusp11	2010300F21Rik|AI481497	dual specificity phosphatase 11 (RNA/RNP complex 1-interacting)	protein-coding
	chr8	7286122	7287312	+	Intergenic	1374056	NM_010111	13642	Mm.209813	NM_010111	ENSMUSG00000001300	Efnb2	ELF-2|Epl5|Eplg5|Htk-L|LERK-5|Lerk5|NLERK-1	ephrin B2	protein-coding
	chr9	40204608	40206659	+	intron (NM_172768, intron 2 of 19)	57716	NM_172768	235283	Mm.138434	NM_172768	ENSMUSG00000040111	Gramd1b	3222402H23|A930008A22Rik|AI593249|mKIAA1201	GRAM domain containing 1B	protein-coding
	chr4	61628402	61630350	+	Intergenic	85775	NM_001012323	381530	Mm.460005	NM_001012323	ENSMUSG00000078672	Mup20	Gm12560|Mup24|OTTMUSG00000007485|darcin	major urinary protein 20	protein-coding
	chr12	45741002	45742249	+	Intergenic	311753	NM_001146031	319504	Mm.208439	NM_176930	ENSMUSG00000020598	Nrcam	Bravo|C030017F07Rik|C130076O07Rik|mKIAA0343	neuronal cell adhesion molecule	protein-coding
	chr7	3346529	3348867	+	intron (NM_133189, intron 3 of 4)	11013	NM_133189	81904	Mm.214994	NM_133189	ENSMUSG00000069806	Cacng7	-	calcium channel, voltage-dependent, gamma subunit 7	protein-coding
	chr4	61650546	61651800	+	Intergenic	63978	NM_001012323	381530	Mm.460005	NM_001012323	ENSMUSG00000078672	Mup20	Gm12560|Mup24|OTTMUSG00000007485|darcin	major urinary protein 20	protein-coding
	chr1	12803552	12805799	+	intron (NM_172294, intron 7 of 21)	96049	NM_172294	240725	Mm.45563	NM_172294	ENSMUSG00000016918	Sulf1	AI467640|AW121680|mKIAA1077	sulfatase 1	protein-coding
	chr6	131559555	131560800	+	Intergenic	20671	NM_199156	387355	Mm.377916	NM_199156	ENSMUSG00000054497	Tas2r130	STC74|T2R30|Tas2r30|Tas2r7|mt2r42	taste receptor, type 2, member 130	protein-coding
	chr1	137004902	137007256	+	intron (NM_007955, intron 35 of 37)	-4226	NM_001033409	329252	Mm.279594	NM_001033409	ENSMUSG00000042793	Lgr6	A530037C04Rik|D830026M09	leucine-rich repeat-containing G protein-coupled receptor 6	protein-coding
	chr1	59432552	59434888	+	Intergenic	-105271	NM_008057	14369	Mm.297906	NM_008057	ENSMUSG00000041075	Fzd7	Fz7	frizzled class receptor 7	protein-coding
	chr1	138947458	138949350	+	Intergenic	-91379	NM_030676	26424	Mm.16794	NM_030676	ENSMUSG00000026398	Nr5a2	AU020803|D1Ertd308e|Ftf|LRH-1|UF2-H3B	nuclear receptor subfamily 5, group A, member 2	protein-coding
	chr5	97393154	97394304	+	Intergenic	-32979	NM_080708	140780	Mm.281490	NM_080708	ENSMUSG00000034663	Bmp2k	4933417M22Rik|AA673486|AV128808|BIKE	BMP2 inducible kinase	protein-coding
	chr3	88084952	88086809	+	TTS (NM_029801)	14880	NM_029801	76927	Mm.273330	NM_029801	ENSMUSG00000010538	Tsacc	1700021C14Rik|SIP	TSSK6 activating co-chaperone	protein-coding
	chr15	3698006	3699278	+	Intergenic	-165290	NM_010284	14600	Mm.3986	NM_010284	ENSMUSG00000055737	Ghr	GHBP|GHR/BP	growth hormone receptor	protein-coding
	chr12	32853242	32854932	+	Intergenic	39116	NM_001146201	30955	Mm.101369	NM_020272	ENSMUSG00000020573	Pik3cg	5830428L06Rik|PI3Kgamma|p110gamma	phosphoinositide-3-kinase, catalytic, gamma polypeptide	protein-coding
	chr14	72906080	72907068	+	Intergenic	203236	NM_207636	319448	Mm.205421	NM_207636	ENSMUSG00000033487	Fndc3a	1700094E19Rik|D14Ertd453e|F730017H24Rik|Fndc3|sys	fibronectin type III domain containing 3A	protein-coding
	chr3	14445902	14448000	+	Intergenic	-33748	NM_080852	140918	Mm.215250	NM_080852	ENSMUSG00000039710	Slc7a12	Asc-2|XAT1	solute carrier family 7 (cationic amino acid transporter, y+ system), member 12	protein-coding
	chr1	157097561	157098377	+	Intergenic	92136	NM_021433	58244	Mm.66264	NM_021433	ENSMUSG00000026470	Stx6	2310039E05Rik|2410005I16Rik|AA437559|AI415714|AI845861	syntaxin 6	protein-coding
	chr10	44530475	44531250	+	Intergenic	-256158	NM_011156	19072	Mm.10281	NM_011156	ENSMUSG00000019849	Prep	AI047692|AI450383|D10Wsu136e|PEP|Pop	prolyl endopeptidase	protein-coding
	chr8	63214540	63216351	+	Intergenic	81091	NM_001177882	71306	Mm.23242	NM_027756	ENSMUSG00000031647	Mfap3l	4933428A15Rik|5430405D20Rik|AI461995|AW125052|NYD-sp9|mKIAA0626	microfibrillar-associated protein 3-like	protein-coding
	chr2	76642952	76644062	+	intron (NM_028004, intron 68 of 191)	130135	NM_031256	83435	Mm.41636	NM_031256	ENSMUSG00000002733	Plekha3	FAPP1	pleckstrin homology domain-containing, family A (phosphoinositide binding specific) member 3	protein-coding
	chr7	28406695	28408024	+	intron (NM_007434, intron 4 of 13)	15004	NM_001331109	11652	Mm.177194	NM_007434	ENSMUSG00000004056	Akt2	2410016A19Rik|AW554154|PKB|PKBbeta	thymoma viral proto-oncogene 2	protein-coding
	chr4	122264252	122265821	+	Intergenic	-101466	NM_023865	77432	Mm.491436	NM_023865	ENSMUSG00000023263	9530002B09Rik	Aump|Vpp1|Vppl	RIKEN cDNA 9530002B09 gene	protein-coding
	chr12	99861109	99861900	+	Intergenic	-4848	NM_001289573	104871	Mm.210053	NM_178914	ENSMUSG00000021007	Spata7	AI661438|B230306G18Rik|HSD3	spermatogenesis associated 7	protein-coding
	chr6	22824598	22825800	+	promoter-TSS (NM_001081306)	-303	NM_001311064	19283	Mm.41639	NM_011219	ENSMUSG00000068748	Ptprz1	AI850339|DSD-1-PG|PTPbeta|PTPzeta|Ptprz|Ptpz|R-PTP-zeta|RPTPz|Rptpbeta	protein tyrosine phosphatase, receptor type Z, polypeptide 1	protein-coding
	chr19	25553238	25554684	+	Intergenic	-26235	NM_015826	50796	Mm.391208	NM_015826	ENSMUSG00000024837	Dmrt1	-	doublesex and mab-3 related transcription factor 1	protein-coding
	chr11	68213702	68215670	+	Intergenic	-14358	NM_008744	18208	Mm.39095	NM_008744	ENSMUSG00000020902	Ntn1	AI561871|BC019633|Netrin-1	netrin 1	protein-coding
	chr5	142604897	142606950	+	intron (NM_177879, intron 31 of 44)	-271528	NM_199068	17425	Mm.24214	NM_010812	ENSMUSG00000056493	Foxk1	A630048H08Rik|AI463295|ENSMUSG00000075577|Gm10868|Mnf	forkhead box K1	protein-coding
	chr1	84328202	84330604	+	Intergenic	-48183	NM_001003948	98496	Mm.187470	NM_001003948	ENSMUSG00000045658	Pid1	5033414K04Rik|NYGGF4	phosphotyrosine interaction domain containing 1	protein-coding
	chr9	38640305	38641225	+	Intergenic	5565	NM_146816	258812	Mm.377702	NM_146816	ENSMUSG00000044798	Olfr923	MOR164-2	olfactory receptor 923	protein-coding
	chr14	100748922	100750852	+	Intergenic	-200872	NM_010636	16597	Mm.396499	NM_010636	ENSMUSG00000072294	Klf12	2700063E05Rik|AI225908|AI315654|AP-2rep|B130052C06Rik|D530033K05Rik	Kruppel-like factor 12	protein-coding
	chr11	27975216	27976118	+	Intergenic	508657	NM_001166661	216613	Mm.93759	NM_181577	ENSMUSG00000032878	Ccdc85a	-	coiled-coil domain containing 85A	protein-coding
	chr6	81026259	81027300	+	Intergenic	818878	NR_106091	102465711		NR_106091	ENSMUSG00000106154	Mir7232	mmu-mir-7232	microRNA 7232	ncRNA
	chr2	106696489	106697427	+	intron (NM_029837, intron 4 of 6)	113590	NM_173750	212772	Mm.381231	NM_173750	ENSMUSG00000027122	Arl14ep	2700007P21Rik|4930448O08Rik|ARF7EP	ADP-ribosylation factor-like 14 effector protein	protein-coding
	chr17	11726367	11727623	+	intron (NM_016694, intron 6 of 11)	349060	NR_045808	52027	Mm.442257	NR_045808		D17Ertd648e	-	DNA segment, Chr 17, ERATO Doi 648, expressed	ncRNA
	chr13	55306491	55307637	+	Intergenic	-4079	NM_008739	18193	Mm.12964	NM_008739	ENSMUSG00000021488	Nsd1	AI528500|KMT3B	nuclear receptor-binding SET-domain protein 1	protein-coding
	chr3	101993680	101995350	+	intron (NM_177545, intron 2 of 7)	14101	NM_177545	229658	Mm.118004	NM_177545	ENSMUSG00000027860	Vangl1	Kitenin|Lpp2|Stb2|Stbm	vang-like 1 (van gogh, Drosophila)	protein-coding
	chr5	4303202	4304362	+	Intergenic	111415	NM_001042670	208595	Mm.129815	NM_001042670	ENSMUSG00000053178	Mterf1b	ENSMUSG00000053178|Gm9897	mitochondrial transcription termination factor 1b	protein-coding
	chr3	8004902	8007134	+	Intergenic	-51131	NR_040587	75476	Mm.491752	NR_040587	ENSMUSG00000100010	1700010I02Rik	-	RIKEN cDNA 1700010I02 gene	ncRNA
	chr15	74217346	74218775	+	Intergenic	100016	NR_144499	102634630		NR_144499		Gm32168	-	predicted gene, 32168	ncRNA
	chr2	23762199	23763600	+	Intergenic	142000	NM_080462	140483	Mm.33120	NM_080462	ENSMUSG00000026986	Hnmt	1500031F01Rik|AI788969	histamine N-methyltransferase	protein-coding
	chr14	35136403	35137354	+	intron (NM_008133, intron 3 of 12)	12965	NM_008133	14661	Mm.10600	NM_008133	ENSMUSG00000021794	Glud1	AI118167|Gdh-X|Glud|Gludl	glutamate dehydrogenase 1	protein-coding
	chr6	109196252	109197032	+	Intergenic	418007	NM_138677	192193	Mm.21596	NM_138677	ENSMUSG00000030104	Edem1	A130059K23Rik|EDEM|mKIAA0212	ER degradation enhancer, mannosidase alpha-like 1	protein-coding
	chr15	7031586	7032582	+	Intergenic	-47488	NM_001113386	16880	Mm.149720	NM_013584	ENSMUSG00000054263	Lifr	A230075M04Rik|AW061234|LIF	leukemia inhibitory factor receptor	protein-coding
	chr11	117835145	117838490	+	Intergenic	-6137	NM_007707	12702	Mm.3468	NM_007707	ENSMUSG00000053113	Socs3	Cis3|Cish3|EF-10|Ef10|SSI-3|Ssi3	suppressor of cytokine signaling 3	protein-coding
	chr9	78215589	78218291	+	promoter-TSS (NM_025274)	-934	NM_025274	434423	Mm.139314	NM_025274	ENSMUSG00000060461	Dppa5a	AA536857|Dppa5|Esg1|ecat2	developmental pluripotency associated 5A	protein-coding
	chr15	81352042	81354392	+	Intergenic	56471	NM_019712	56438	Mm.29405	NM_019712	ENSMUSG00000022400	Rbx1	1500002P15Rik|AA517855|ROC1	ring-box 1	protein-coding
	chr12	100321832	100323162	+	Intergenic	78521	NR_038130	67639	Mm.87374	NR_038130		4930474N09Rik	-	RIKEN cDNA 4930474N09 gene	ncRNA
	chr4	123343690	123345405	+	intron (NR_136925, intron 1 of 3)	1423	NR_136925	102633214	Mm.399387	NR_136925		Gm12925	OTTMUSG00000009214	predicted gene 12925	ncRNA
	chr5	12846752	12848250	+	Intergenic	464335	NM_028882	108151	Mm.89313	NM_028882	ENSMUSG00000040254	Sema3d	4631426B19Rik	sema domain, immunoglobulin domain (Ig), short basic domain, secreted, (semaphorin) 3D	protein-coding
	chr1	92415452	92417100	+	Intergenic	-83724	NM_133805	108679	Mm.119177	NM_133805	ENSMUSG00000034432	Cops8	9430009J09Rik|AA408242|Csn8|Sgn8	COP9 signalosome subunit 8	protein-coding
	chr3	129041102	129042337	+	Intergenic	-6052	NM_007934	13809	Mm.1193	NM_007934	ENSMUSG00000028024	Enpep	6030431M22Rik|APA|Bp-1/6C3|Ly-51|Ly51	glutamyl aminopeptidase	protein-coding
	chr1	162554402	162555900	+	intron (NM_013862, intron 13 of 20)	-47267	NM_001146330	620246	Mm.478780	NM_001146330		Gpr52	EG620246	G protein-coupled receptor 52	protein-coding
	chr3	148904552	148905837	+	Intergenic	-32507	NR_040591	381482	Mm.393866	NR_040591		Gm1653	-	predicted gene 1653	ncRNA
	chr17	76899052	76900350	+	Intergenic	639338	NR_033456	100043885	Mm.127562	NR_033456		Gm4710	-	predicted gene 4710	ncRNA
	chr15	22016252	22017289	+	Intergenic	627969	NM_001165971	545091	Mm.475598	NM_001165971		Gm5803	EG545091	predicted gene 5803	protein-coding
	chr13	26096252	26097309	+	Intergenic	-38595	NR_045062	100503530	Mm.86763	NR_045062	ENSMUSG00000086531	Gm11351	OTTMUSG00000000620	predicted gene 11351	ncRNA
	chr10	46453392	46454430	+	Intergenic	926401	NR_040624	320363	Mm.123343	NR_040624	ENSMUSG00000110874	D030045P18Rik	-	RIKEN cDNA D030045P18 gene	ncRNA
	chr9	48111152	48112650	+	Intergenic	37080	NM_030069	78252	Mm.31626	NM_030069	ENSMUSG00000032028	Nxpe2	4432416J03Rik|AI323362|Fam55b	neurexophilin and PC-esterase domain family, member 2	protein-coding
	chr3	52759174	52761198	+	Intergenic	-28598	NR_040555	622124	Mm.389434	NR_040555	ENSMUSG00000104401	Gm20750	-	predicted gene, 20750	ncRNA
	chr18	30534081	30535800	+	Intergenic	102390	NM_181414	225326	Mm.194127	NM_181414	ENSMUSG00000033628	Pik3c3	5330434F23Rik|Vps34	phosphoinositide-3-kinase, class 3	protein-coding
	chr5	138374552	138376050	+	Intergenic	-12454	NM_007819	13113	Mm.289886	NM_007819	ENSMUSG00000029727	Cyp3a13	IIIAm2	cytochrome P450, family 3, subfamily a, polypeptide 13	protein-coding
	chr3	6767609	6769050	+	Intergenic	-147886	NM_027048	69347	Mm.45822	NM_027048	ENSMUSG00000069118	1700008P02Rik	-	RIKEN cDNA 1700008P02 gene	protein-coding
	chr18	4403552	4404906	+	Intergenic	28639	NM_026157	67440	Mm.49826	NM_026157	ENSMUSG00000024234	Mtpap	0610027A18Rik|AW551379|Papd1	mitochondrial poly(A) polymerase	protein-coding
	chr9	94876285	94877400	+	intron (NM_177909, intron 9 of 15)	224594	NR_106116	102465763		NR_106116	ENSMUSG00000098251	Mir7656	Gm27614|mmu-mir-7656	microRNA 7656	ncRNA
	chr12	40614665	40615818	+	Intergenic	148722	NM_007487	11861	Mm.12723	NM_007487	ENSMUSG00000047446	Arl4a	AI467555|Arl4	ADP-ribosylation factor-like 4A	protein-coding
	chr14	9215320	9217050	+	Intergenic	-4908	NM_146050	18300	Mm.25351	NM_146050	ENSMUSG00000021749	Oit1	2310076N21Rik|AV067083|EF-7|Fam3d	oncoprotein induced transcript 1	protein-coding
	chr2	73961102	73962205	+	Intergenic	184121	NR_040501	73962	Mm.50289	NR_040501	ENSMUSG00000085405	4930441J16Rik	Astx1a|Astx1b|Astx1c	RIKEN cDNA 4930441J16 gene	ncRNA
	chr15	25669632	25670946	+	intron (NM_019472, intron 17 of 40)	-102764	NM_001034851	66270	Mm.25311	NM_025459	ENSMUSG00000022270	Fam134b	1810015C04Rik|AU015349	family with sequence similarity 134, member B	protein-coding
	chr9	3987413	3988950	+	Intergenic	321313	NR_136941	67618	Mm.33970	NM_026276	ENSMUSG00000025894	Aasdhppt	2010309J24Rik|2810407B07Rik|AASD-PPT|CGI-80|LYS2|LYS5	aminoadipate-semialdehyde dehydrogenase-phosphopantetheinyl transferase	protein-coding
	chr7	6362574	6363448	+	Intergenic	-4875	NM_001134752	100042450	Mm.416919	NM_001134752	ENSMUSG00000093536	Smim17	Gm16532	small integral membrane protein 17	protein-coding
	chr11	88600636	88601534	+	Intergenic	21128	NR_038058	193280	Mm.396842	NR_038058		C030037D09Rik	9330160M04	RIKEN cDNA C030037D09 gene	ncRNA
	chr1	128064529	128065321	+	intron (NM_176957, intron 7 of 12)	-255420	NM_001311089	72585	Mm.490405	NM_145100	ENSMUSG00000026344	Lypd1	2700050C12Rik|AI853408|C530008O16Rik|Lynx2|Lypdc1	Ly6/Plaur domain containing 1	protein-coding
	chr11	93469756	93470853	+	Intergenic	276776	NM_001013375	217109	Mm.379350	NM_001013375	ENSMUSG00000054079	Utp18	6230425C22Rik|6430513M13|Wdr50	UTP18 small subunit processome component	protein-coding
	chr9	117071709	117073141	+	intron (NM_001172126, intron 1 of 12)	89176	NM_001172123	207181	Mm.326411	NM_178660	ENSMUSG00000039607	Rbms3	6720477E09Rik|8430436O14Rik	RNA binding motif, single stranded interacting protein	protein-coding
	chr11	86314117	86315550	+	3' UTR (NM_001114334, exon 15 of 15)	16674	NM_029788	76892	Mm.262707	NM_029788	ENSMUSG00000020521	Rnft1	0610013E23Rik|AV007605	ring finger protein, transmembrane 1	protein-coding
	chr6	86171913	86172927	+	intron (NM_031199, intron 1 of 5)	27199	NM_031199	21802	Mm.137222	NM_031199	ENSMUSG00000029999	Tgfa	wa-1|wa1	transforming growth factor alpha	protein-coding
	chr4	33009953	33011584	+	promoter-TSS (NM_001012450)	-288	NM_001012450	140577	Mm.214766	NM_080471	ENSMUSG00000040183	Ankrd6	-	ankyrin repeat domain 6	protein-coding
	chr12	100579802	100582063	+	intron (NM_183186, intron 2 of 5)	107352	NM_183186	71375	Mm.341972	NM_183186	ENSMUSG00000033713	Foxn3	5430426H20Rik|AA589593|AW556347|Ches1|Ches1l|HTLFL1	forkhead box N3	protein-coding
	chr18	24228050	24229950	+	Intergenic	-49728	NM_021559	59057	Mm.417427	NM_021559	ENSMUSG00000051469	Zfp24	3526401F17Rik|5033419P20Rik|AI480505|AI642085|AL024422|KOX17|ZF-12|Zfp191|Znf191|Znf24|Znp191	zinc finger protein 24	protein-coding
	chr13	64068902	64071251	+	Intergenic	120433	NM_008291	15487	Mm.5109	NM_008291	ENSMUSG00000033122	Hsd17b3	-	hydroxysteroid (17-beta) dehydrogenase 3	protein-coding
	chr10	66544842	66545960	+	intron (NM_178606, intron 1 of 7)	14335	NM_001204915	28193	Mm.41272	NM_178606	ENSMUSG00000019873	Reep3	D10Ucla1	receptor accessory protein 3	protein-coding
	chr4	4476707	4478082	+	Intergenic	-20789	NM_001277919	622019	Mm.246123	NM_001277919		Gm11780	OTTMUSG00000004194	predicted gene 11780	protein-coding
	chr4	142895604	142897144	+	Intergenic	-6907	NM_001290822	14726	Mm.2976	NM_010329	ENSMUSG00000028583	Pdpn	Gp38|OTS-8|RANDAM-2|T1-alpha|T1a|T1alpha	podoplanin	protein-coding
	chr17	47872316	47873331	+	Intergenic	-1163	NM_001161722	21425	Mm.2305	NM_011549	ENSMUSG00000023990	Tfeb	Tcfeb|bHLHe35	transcription factor EB	protein-coding
	chr8	122857614	122862078	+	Intergenic	-107716	NR_110496	434353	Mm.411793	NR_110496	ENSMUSG00000097960	A330074K22Rik	-	RIKEN cDNA A330074K22 gene	ncRNA
	chr3	15056454	15058200	+	Intergenic	86126	NR_040550	77127	Mm.195792	NR_040549	ENSMUSG00000098008	A930001A20Rik	-	RIKEN cDNA A930001A20 gene	ncRNA
	chr11	77760907	77762180	+	intron (NM_021286, intron 1 of 16)	17202	NM_021286	20370	Mm.229330	NM_021286	ENSMUSG00000000632	Sez6	BSRP-C|D11Bhm177e|sez-6	seizure related gene 6	protein-coding
	chr1	12734043	12735784	+	intron (NM_172294, intron 2 of 21)	26287	NM_172294	240725	Mm.45563	NM_172294	ENSMUSG00000016918	Sulf1	AI467640|AW121680|mKIAA1077	sulfatase 1	protein-coding
	chr14	22823704	22824898	+	Intergenic	-14633	NM_028275	76633	Mm.489898	NM_028275	ENSMUSG00000063458	1700112E06Rik	2700009F18Rik	RIKEN cDNA 1700112E06 gene	protein-coding
	chr1	131003252	131004750	+	Intergenic	-165880	NM_172485	210417	Mm.380518	NM_172485	ENSMUSG00000042581	Thsd7b	1700074E13Rik|B930082A18|D130067I03Rik	thrombospondin, type I, domain containing 7B	protein-coding
	chr19	53125590	53127733	+	Intergenic	-13517	NM_133216	170750	Mm.99776	NM_133216	ENSMUSG00000025027	Xpnpep1	D230045I08Rik|sAMP	X-prolyl aminopeptidase (aminopeptidase P) 1, soluble	protein-coding
	chr8	71672635	71673738	+	Intergenic	-8334	NM_199364	211134	Mm.409446	NM_199364	ENSMUSG00000036306	Lzts1	F37|FEZ1|PSD-Zip70	leucine zipper, putative tumor suppressor 1	protein-coding
	chr4	59463111	59464650	+	Intergenic	-12375	NM_001163288	634731	Mm.483589	NM_001163288	ENSMUSG00000038578	Susd1	A530080P10|Gm12528|OTTMUSG00000007332	sushi domain containing 1	protein-coding
	chr16	27905869	27906908	+	intron (NR_033475, intron 2 of 4)	56372	NR_033475	100038623	Mm.387135	NR_033475		Gm10823	ENSMUSG00000075290	predicted gene 10823	ncRNA
	chr15	5979902	5981706	+	Intergenic	-268985	NM_001008702	13132	Mm.240830	NM_023118	ENSMUSG00000022150	Dab2	5730435J12Rik|AA960054|AI957090|D15Wsu122e|D630005B22Rik|Doc-2|Doc2|p96	disabled 2, mitogen-responsive phosphoprotein	protein-coding
	chr2	102006308	102007515	+	intron (NM_178886, intron 1 of 5)	19706	NM_178886	241576	Mm.489740	NM_178886	ENSMUSG00000048058	Ldlrad3	6430500P08|AI194318|Lrad3	low density lipoprotein receptor class A domain containing 3	protein-coding
	chr18	51018316	51019500	+	Intergenic	-258644	NM_001081224	71373	Mm.63546	NM_001081224	ENSMUSG00000073565	Prr16	5430406M13Rik|AI607429	proline rich 16	protein-coding
	chr11	15121652	15122527	+	Intergenic	622846	NM_001164166	432536	Mm.33646	NM_001164166	ENSMUSG00000084135	Pom121l12	1700054H16Rik	POM121 membrane glycoprotein-like 12	protein-coding
	chr17	90333322	90334040	+	Intergenic	154027	NM_001346962	18189	Mm.478418	NM_020252	ENSMUSG00000024109	Nrxn1	1700062G21Rik|9330127H16Rik|A230068P09Rik|mKIAA0578	neurexin I	protein-coding
	chr14	46064472	46065822	+	Intergenic	-56676	NM_019425	54342	Mm.312945	NM_019425	ENSMUSG00000037722	Gnpnat1	AU017428|AU040593|EMeg32|Gpnat1|Gsnpat	glucosamine-phosphate N-acetyltransferase 1	protein-coding
	chr12	40468502	40469833	+	Intergenic	294796	NM_007487	11861	Mm.12723	NM_007487	ENSMUSG00000047446	Arl4a	AI467555|Arl4	ADP-ribosylation factor-like 4A	protein-coding
	chr16	64883636	64887300	+	Intergenic	33557	NM_178647	106143	Mm.10160	NM_178647	ENSMUSG00000054604	Cggbp1	AA960172|AL023996|AW045841	CGG triplet repeat binding protein 1	protein-coding
	chr19	4838466	4840292	+	promoter-TSS (NM_016892)	13	NM_207268	399599	Mm.444704	NM_207268	ENSMUSG00000067872	Ccdc87	4931419P11Rik	coiled-coil domain containing 87	protein-coding
	chr3	96479247	96480377	+	intron (NM_001081139, intron 1 of 12)	5758	NM_001081139	213121	Mm.39732	NM_001081139	ENSMUSG00000038354	Ankrd35	4732436F15Rik	ankyrin repeat domain 35	protein-coding
	chrX	73419751	73421100	+	Intergenic	-89220	NM_001013760	238829	Mm.292319	NM_001013760	ENSMUSG00000071738	Cldn34b3	EG238829|Gm4937	claudin 34B3	protein-coding
	chr7	13599126	13600542	+	Intergenic	-4685	NM_001024699	232879	Mm.279272	NM_001024699	ENSMUSG00000049600	Zbtb45	BB161562|Gm157|Zfp499	zinc finger and BTB domain containing 45	protein-coding
	chr7	74328302	74329378	+	Intergenic	38504	NR_131044	76628	Mm.384589	NR_131043	ENSMUSG00000097527	1700112J16Rik	-	RIKEN cDNA 1700112J16 gene	ncRNA
	chr17	81753152	81754110	+	Intergenic	-289206	NM_028138	72167	Mm.273257	NM_028138	ENSMUSG00000024246	Thumpd2	2810025A12Rik	THUMP domain containing 2	protein-coding
	chr11	19240860	19242104	+	Intergenic	276204	NR_046037	74059	Mm.292321	NR_046037	ENSMUSG00000086025	4933406G16Rik	-	RIKEN cDNA 4933406G16 gene	ncRNA
	chr13	5696178	5697150	+	Intergenic	160674	NR_045891	71867	Mm.179181	NR_045891	ENSMUSG00000100625	1700016G22Rik	-	RIKEN cDNA 1700016G22 gene	ncRNA
	chr5	105157202	105158550	+	Intergenic	131211	NM_001039231	626391	Mm.385405	NM_001039231	ENSMUSG00000072774	Zfp951	C230055K05Rik	zinc finger protein 951	protein-coding
	chr17	71130107	71131486	+	intron (NM_001347411, intron 11 of 14)	65321	NM_001164077	21815	Mm.101034	NM_009372	ENSMUSG00000047407	Tgif1	AA959811|AI462167|Tgif	TGFB-induced factor homeobox 1	protein-coding
	chr18	19102202	19102916	+	Intergenic	1058039	NM_007882	13507	Mm.89935	NM_007882	ENSMUSG00000059898	Dsc3	5430426I24Rik	desmocollin 3	protein-coding
	chr5	115925234	115926951	+	Intergenic	8214	NM_001167691	75387	Mm.332616	NM_133760	ENSMUSG00000029524	Sirt4	4930596O17Rik	sirtuin 4	protein-coding
	chr5	122724280	122725800	+	Intergenic	-9367	NM_177242	320717	Mm.489670	NM_177242	ENSMUSG00000038582	Pptc7	9130017A15Rik|AA672638|AI848390|TA-PP2C	PTC7 protein phosphatase homolog	protein-coding
	chr2	148700094	148701764	+	exon (NM_009976, exon 1 of 3)	319	NM_009976	13010	Mm.4263	NM_009976	ENSMUSG00000027447	Cst3	CysC	cystatin C	protein-coding
	chr2	30923443	30925524	+	intron (NM_001038700, intron 6 of 14)	27537	NM_001177650	14269	Mm.52297	NM_019406	ENSMUSG00000075415	Fnbp1	1110057E06Rik|2210010H06Rik|FBP1|Fbp17	formin binding protein 1	protein-coding
	chr12	100566646	100568644	+	intron (NM_183186, intron 3 of 5)	120639	NM_183186	71375	Mm.341972	NM_183186	ENSMUSG00000033713	Foxn3	5430426H20Rik|AA589593|AW556347|Ches1|Ches1l|HTLFL1	forkhead box N3	protein-coding
	chr2	176913691	176914708	+	Intergenic	-64092	NR_040256	626877	Mm.490744	NR_040256		Gm14405	OTTMUSG00000016573	predicted gene 14405	pseudo
	chr9	115632176	115634850	+	Intergenic	-185060	NM_028638	73748	Mm.485018	NM_028638	ENSMUSG00000056880	Gadl1	1110027M19Rik|ADC|CSADC	glutamate decarboxylase-like 1	protein-coding
	chr7	148025931	148028389	+	non-coding (NR_045717, exon 3 of 4)	-4304	NM_001099742	338417	Mm.270960	NM_001099742	ENSMUSG00000038801	Scgb1c1	Ryd5	secretoglobin, family 1C, member 1	protein-coding
	chr16	65648901	65649899	+	Intergenic	-86458	NM_026879	68942	Mm.432944	NM_026879	ENSMUSG00000004843	Chmp2b	1190006E07Rik	charged multivesicular body protein 2B	protein-coding
	chr5	122902718	122903914	+	TTS (NM_009722)	30863	NM_019805	56317	Mm.37341	NM_019805	ENSMUSG00000029466	Anapc7	APC7|AW545589	anaphase promoting complex subunit 7	protein-coding
	chr14	121905115	121906249	+	Intergenic	-1206	NM_053079	56643	Mm.155618	NM_053079	ENSMUSG00000025557	Slc15a1	D630032F02|PECT1|PEPT1	solute carrier family 15 (oligopeptide transporter), member 1	protein-coding
	chr10	23697478	23698535	+	Intergenic	7446	NM_001010828	215855	Mm.377237	NM_001010828	ENSMUSG00000045111	Taar6	Gm228|taR-6	trace amine-associated receptor 6	protein-coding
	chr13	21871021	21873020	+	exon (NM_020034, exon 1 of 1)	474	NM_020034	56702	Mm.221314	NM_020034	ENSMUSG00000058773	Hist1h1b	H1.5|H1B|H1f5|H1s-3	histone cluster 1, H1b	protein-coding
	chr11	95841310	95844401	+	intron (NM_009951, intron 2 of 14)	-18158	NR_037223	100526468		NR_037223	ENSMUSG00000093358	Mir3063	mmu-mir-3063	microRNA 3063	ncRNA
	chr1	142808852	142809912	+	Intergenic	-256403	NR_040604	75910	Mm.483845	NR_040604	ENSMUSG00000102368	4930590L20Rik	-	RIKEN cDNA 4930590L20 gene	ncRNA
	chr11	51451042	51452234	+	Intergenic	-2240	NM_025346	66089	Mm.288183	NM_025346	ENSMUSG00000001054	Rmnd5b	0610039K22Rik|Gid2	required for meiotic nuclear division 5 homolog B	protein-coding
	chr2	69590581	69591434	+	3' UTR (NM_001081086, exon 14 of 14)	29862	NM_001081086	228005	Mm.11815	NM_001081086	ENSMUSG00000042133	Ppig	AU019516|AU022200|B230312B02Rik|CYP|SRCyp	peptidyl-prolyl isomerase G (cyclophilin G)	protein-coding
	chr8	27558132	27559329	+	Intergenic	290089	NM_199042	73754	Mm.383241	NM_199042	ENSMUSG00000037214	Thap1	4833431A01Rik|AW490810	THAP domain containing, apoptosis associated protein 1	protein-coding
	chr6	136445102	136447097	+	Intergenic	-21273	NM_019426	54343	Mm.173271	NM_019426	ENSMUSG00000030213	Atf7ip	2610204M12Rik|AM|Mcaf1	activating transcription factor 7 interacting protein	protein-coding
	chr18	16648202	16650000	+	Intergenic	318654	NM_007664	12558	Mm.257437	NM_007664	ENSMUSG00000024304	Cdh2	CDHN|N-CAD|Ncad	cadherin 2	protein-coding
	chr3	135208737	135210735	+	intron (NM_027288, intron 9 of 16)	61161	NM_027288	110173	Mm.280536	NM_027288	ENSMUSG00000028164	Manba	2410030O07Rik|B930014J03Rik|Bmn	mannosidase, beta A, lysosomal	protein-coding
	chr8	80620764	80623044	+	Intergenic	-115337	NM_183096	73301	Mm.61243	NM_183096	ENSMUSG00000037101	Ttc29	1700031F13Rik	tetratricopeptide repeat domain 29	protein-coding
	chr8	41731802	41733900	+	Intergenic	-12705	NM_001040699	54384	Mm.294871	NM_019433	ENSMUSG00000039431	Mtmr7	-	myotubularin related protein 7	protein-coding
	chr1	105636232	105638250	+	Intergenic	-1028155	NM_011800	23836	Mm.103640	NM_011800	ENSMUSG00000050840	Cdh20	Cdh7	cadherin 20	protein-coding
	chr11	79792708	79794694	+	Intergenic	-12907	NM_001163018	52615	Mm.283410	NM_199196	ENSMUSG00000017548	Suz12	2610028O16Rik|AI195385|AU016842|AW536442|D11Ertd530e|mKIAA0160	suppressor of zeste 12 homolog (Drosophila)	protein-coding
	chr7	25664299	25665903	+	Intergenic	-4632	NM_023133	20085	Mm.300281	NM_023133	ENSMUSG00000040952	Rps19	Dsk3	ribosomal protein S19	protein-coding
	chr7	125723185	125724300	+	intron (NM_172476, intron 1 of 15)	4458	NM_172476	209760	Mm.69380	NM_172476	ENSMUSG00000042246	Tmc7	1700030H01Rik|C230064B05|C630024K23Rik	transmembrane channel-like gene family 7	protein-coding
	chr19	33030216	33033917	+	Intergenic	-199536	NR_039552	100628575		NR_039552	ENSMUSG00000106278	Mir3970	mmu-mir-3970|mu-mir-3970	microRNA 3970	ncRNA
	chr7	35244871	35245778	+	Intergenic	-70765	NM_025948	67070	Mm.276503	NM_025948	ENSMUSG00000066568	Lsm14a	2700023B17Rik|AA407828|AU017544|Tral	LSM14A mRNA processing body assembly factor	protein-coding
	chr4	62205783	62206800	+	intron (NM_177607, intron 12 of 14)	-14590	NM_019492	50780	Mm.286753	NM_019492	ENSMUSG00000059810	Rgs3	4930506N09Rik|C2PA-RGS3|C2pa|PDZ-RGS3|RGS3S	regulator of G-protein signaling 3	protein-coding
	chr1	154261352	154262387	+	intron (NM_177756, intron 1 of 11)	14872	NM_177756	269132	Mm.23782	NM_177756	ENSMUSG00000032649	Colgalt2	AI427652|D730024P12|Glt25d2	collagen beta(1-O)galactosyltransferase 2	protein-coding
	chr12	88658198	88659749	+	intron (NM_011479, intron 9 of 11)	-18318	NM_001290302	217738	Mm.219363	NM_001290302	ENSMUSG00000050671	Ism2	Gm264|Thsd3	isthmin 2	protein-coding
	chr12	17423370	17424358	+	intron (NM_001008421, intron 19 of 20)	61666	NR_037226	100526470		NR_037226	ENSMUSG00000093037	Mir3066	mir-3066|mmu-mir-3066	microRNA 3066	ncRNA
	chr11	77717101	77719112	+	Intergenic	-10732	NM_008952	19193	Mm.8543	NM_008952	ENSMUSG00000017453	Pipox	LPIPOX|Pso	pipecolic acid oxidase	protein-coding
	chr9	71208825	71210069	+	Intergenic	123318	NM_001164793	28015	Mm.21094	NM_178602	ENSMUSG00000032199	Polr2m	AA407243|AA408799|AI303746|AW553238|D9Wsu138e|Grinl1a|mKIAA4185	polymerase (RNA) II (DNA directed) polypeptide M	protein-coding
	chr1	57337993	57339900	+	Intergenic	-67106	NR_037990	407809	Mm.134505	NR_037990	ENSMUSG00000101429	BC055402	-	cDNA sequence BC055402	ncRNA
	chr18	54735710	54736959	+	Intergenic	-35064	NR_045400	328957	Mm.402781	NR_045400		9330117O12Rik	9330117O12	RIKEN cDNA 9330117O12 gene	ncRNA
	chr7	20326220	20328494	+	intron (NM_001159724, intron 1 of 5)	7565	NM_008990	19294	Mm.4341	NM_008990	ENSMUSG00000062300	Nectin2	AI325026|AI987993|Cd112|MPH|Pvr|Pvrl2|Pvs|nectin-2	nectin cell adhesion molecule 2	protein-coding
	chr6	38242544	38244150	+	intron (NM_172467, intron 3 of 3)	5912	NM_172467	209032	Mm.101389	NM_172467	ENSMUSG00000047749	Zc3hav1l	B130055L09Rik|E430016P22Rik	zinc finger CCCH-type, antiviral 1-like	protein-coding
	chr18	24484682	24486272	+	Intergenic	102194	NR_029573	387182		NR_029573	ENSMUSG00000065532	Mir187	Mirn187|mir-187|mmu-mir-187	microRNA 187	ncRNA
	chr8	4585876	4587300	+	Intergenic	-26582	NM_145591	233987	Mm.102799	NM_145591	ENSMUSG00000058748	Zfp958	-	zinc finger protein 958	protein-coding
	chr2	134280902	134282409	+	Intergenic	98433	NM_010403	15112	Mm.26634	NM_010403	ENSMUSG00000027261	Hao1	GOX|Gox1|Hao-1	hydroxyacid oxidase 1, liver	protein-coding
	chr10	33949377	33950768	+	Intergenic	-22715	NM_172508	212898	Mm.34557	NM_172508	ENSMUSG00000039497	Dse	6030499O08|AI480506|B130024B19Rik|DS-epi1|Sart2	dermatan sulfate epimerase	protein-coding
	chr9	108755144	108757971	+	5' UTR (NM_134420, exon 1 of 20)	183	NM_134420	171429	Mm.45201	NM_134420	ENSMUSG00000023259	Slc26a6	B930010B04Rik|CFEX|Pat-1|Pat1	solute carrier family 26, member 6	protein-coding
	chr15	65049257	65050650	+	Intergenic	-296095	NM_009623	11514	Mm.1425	NM_009623	ENSMUSG00000022376	Adcy8	AC8|AW060868	adenylate cyclase 8	protein-coding
	chr7	4264352	4265700	+	Intergenic	-24300	NM_010746	17086	Mm.240231	NM_010746	ENSMUSG00000062524	Ncr1	Ly94|NKp46	natural cytotoxicity triggering receptor 1	protein-coding
	chr4	127021826	127023273	+	Intergenic	8776	NM_008127	14621	Mm.56906	NM_008127	ENSMUSG00000046623	Gjb4	Cnx30.3|Cx30.3|Gjb-4	gap junction protein, beta 4	protein-coding
	chr6	76328297	76329317	+	Intergenic	-863904	NM_028880	74342	Mm.292568	NM_028880	ENSMUSG00000060780	Lrrtm1	4632401D06Rik|AW125451	leucine rich repeat transmembrane neuronal 1	protein-coding
	chr4	54999740	55000927	+	intron (NM_172867, intron 1 of 12)	39516	NM_172867	242466	Mm.102904	NM_172867	ENSMUSG00000060206	Zfp462	6030417H05|9430078C22Rik|Gt4-2|Zfpip	zinc finger protein 462	protein-coding
	chr15	22690335	22691850	+	Intergenic	-46353	NM_001165971	545091	Mm.475598	NM_001165971		Gm5803	EG545091	predicted gene 5803	protein-coding
	chr13	46740201	46742075	+	intron (NM_026056, intron 11 of 12)	-23753	NM_001033192	97863	Mm.275934	NM_001033192	ENSMUSG00000069237	Fam8a1	C78339	family with sequence similarity 8, member A1	protein-coding
	chr17	89864702	89865773	+	Intergenic	86656	NR_045952	100043904	Mm.396198	NR_045952		Gm4719	-	predicted gene 4719	ncRNA
	chr6	68802152	68803549	+	Intergenic	474318	NR_004434	19783		NR_004434	ENSMUSG00000106222	Rprl1	Rmrp2|Rpr|Rprh2	ribonuclease P RNA-like 1	ncRNA
	chr4	141790351	141792207	+	intron (NM_001109685, intron 1 of 7)	4037	NM_001109685	71529	Mm.255986	NM_144531	ENSMUSG00000040606	Kazn	2310007B04Rik|9030409G11Rik|AI256607|AI666764|AW061099|Kaz|Kazrin	kazrin, periplakin interacting protein	protein-coding
	chr10	129730557	129731434	+	Intergenic	-13685	NM_007501	11923	Mm.10695	NM_007501	ENSMUSG00000048015	Neurod4	AI846749|ATH-3|Atoh3|MATH-3|Math3|bHLHa4	neurogenic differentiation 4	protein-coding
	chr9	70834594	70836000	+	Intergenic	-35269	NM_001324472	15450	Mm.390187	NM_008280	ENSMUSG00000032207	Lipc	AI256194|HL|Hpl	lipase, hepatic	protein-coding
	chr8	99706233	99707216	+	Intergenic	-1294459	NM_010325	14719	Mm.230169	NM_010325	ENSMUSG00000031672	Got2	AL022787|FABP-pm|Got-2|Kyat4|mAspAT	glutamatic-oxaloacetic transaminase 2, mitochondrial	protein-coding
	chr10	15511068	15512164	+	promoter-TSS (NR_131087)	33	NR_131087	77538	Mm.128235	NR_131087		C330004P14Rik	-	RIKEN cDNA C330004P14 gene	ncRNA
	chr1	62444182	62445748	+	intron (NM_001081050, intron 18 of 22)	-304926	NM_001077406	18187	Mm.266341	NM_010939	ENSMUSG00000025969	Nrp2	1110048P06Rik|Np-2|Np2|Npn-2|Npn2	neuropilin 2	protein-coding
	chr15	80456480	80457649	+	intron (NM_010815, intron 1 of 6)	3151	NM_010815	17444	Mm.12947	NM_010815	ENSMUSG00000042351	Grap2	GRAP-2|GRB2L|GRBLG|GRID|Gads|GrbX|Grf40|GrpL|Mona|P38	GRB2-related adaptor protein 2	protein-coding
	chr6	30111810	30113019	+	intron (NR_126540, intron 1 of 1)	3578	NR_029569	387177		NR_029569	ENSMUSG00000076361	Mir182	Mirn182|mir-182|mmu-mir-182	microRNA 182	ncRNA
	chr8	46056239	46058100	+	intron (NM_001081286, intron 1 of 25)	21607	NM_001081286	14107	Mm.27365	NM_001081286	ENSMUSG00000070047	Fat1	2310038E12Rik|AU023433|Fath|mFat1	FAT atypical cadherin 1	protein-coding
	chr2	108683252	108685350	+	Intergenic	434146	NM_029790	76894	Mm.330451	NM_029790	ENSMUSG00000057234	Mettl15	0610027B03Rik|AI303697|AW049952|Mett5d1	methyltransferase like 15	protein-coding
	chr1	4921502	4924868	+	intron (NM_001177795, intron 2 of 5)	74776	NM_001159751	21399	Mm.207263	NM_011541	ENSMUSG00000033813	Tcea1	S-II	transcription elongation factor A (SII) 1	protein-coding
	chr5	45144976	45146400	+	intron (NM_001347349, intron 1 of 7)	45297	NM_001347349	16826	Mm.25785	NM_010698	ENSMUSG00000039706	Ldb2	AI035351|AW146358|CLIM1|CLP-36|Ldb3	LIM domain binding 2	protein-coding
	chr7	152042718	152044408	+	Intergenic	-3728	NM_010202	14175	Mm.4956	NM_010202	ENSMUSG00000050917	Fgf4	Fgf-4|Fgfk|HBGF-4|Hst1|Hstf-1|KS3|hst|hst-1|kFGF	fibroblast growth factor 4	protein-coding
	chr7	115759952	115761150	+	Intergenic	4728	NM_001011871	258215	Mm.377380	NM_001011871	ENSMUSG00000058244	Olfr506	MOR204-23	olfactory receptor 506	protein-coding
	chr6	93080982	93081893	+	Intergenic	190861	NR_015530	330385	Mm.483472	NR_015530	ENSMUSG00000097462	9530026P05Rik	B430306B02	RIKEN cDNA 9530026P05 gene	ncRNA
	chr4	118743549	118748453	+	Intergenic	-4285	NR_131914	433751	Mm.224312	NR_131914	ENSMUSG00000066060	Gm12866	OTTMUSG00000008833	predicted gene 12866	ncRNA
	chr1	112671133	112672200	+	Intergenic	202283	NM_001081386	227485	Mm.322070	NM_001081386	ENSMUSG00000047216	Cdh19	-	cadherin 19, type 2	protein-coding
	chr5	6328152	6330332	+	Intergenic	-579925	NM_027399	70358	Mm.85429	NM_027399	ENSMUSG00000015652	Steap1	2410007B19Rik|Prss24|Steap	six transmembrane epithelial antigen of the prostate 1	protein-coding
	chr17	71114543	71116003	+	intron (NM_001347411, intron 10 of 14)	80844	NM_001164077	21815	Mm.101034	NM_009372	ENSMUSG00000047407	Tgif1	AA959811|AI462167|Tgif	TGFB-induced factor homeobox 1	protein-coding
	chr8	112408774	112409978	+	intron (NM_001122594, intron 2 of 18)	16873	NM_001122594	244650	Mm.23494	NM_001122594	ENSMUSG00000031732	Phlpp2	AI481772|C130044A18Rik|Phlppl	PH domain and leucine rich repeat protein phosphatase 2	protein-coding
	chr9	69425222	69426521	+	Intergenic	121120	NR_037296	100526560		NR_037296	ENSMUSG00000093042	Mir3109	mir-3109|mmu-mir-3109	microRNA 3109	ncRNA
	chr8	67732407	67733686	+	Intergenic	-79610	NR_033217	407795	Mm.387876	NR_033217	ENSMUSG00000074300	BC030870	-	cDNA sequence BC030870	ncRNA
	chr7	87274131	87276131	+	Intergenic	-14895	NM_173011	269951	Mm.246432	NM_173011	ENSMUSG00000030541	Idh2	E430004F23|IDPm|Idh-2	isocitrate dehydrogenase 2 (NADP+), mitochondrial	protein-coding
	chr8	93346004	93347284	+	Intergenic	-6090	NM_177224	109151	Mm.100615	NM_177224	ENSMUSG00000056608	Chd9	1810014J18Rik|9030205D12Rik|A330063D19Rik|AD013|PRIC320|mKIAA0308	chromodomain helicase DNA binding protein 9	protein-coding
	chr14	49748018	49749750	+	Intergenic	-43037	NM_027492	70646	Mm.275688	NM_027492	ENSMUSG00000036282	Naa30	4930487N19Rik|5730533P17Rik|AI447922|AW322455|Nat12	N(alpha)-acetyltransferase 30, NatC catalytic subunit	protein-coding
	chr13	99746761	99748200	+	Intergenic	7040	NM_027064	69382	Mm.45466	NM_027064	ENSMUSG00000045022	1700024P04Rik	H2bl1|Subh2bv	RIKEN cDNA 1700024P04 gene	protein-coding
	chr3	6173531	6174535	+	Intergenic	446410	NM_027048	69347	Mm.45822	NM_027048	ENSMUSG00000069118	1700008P02Rik	-	RIKEN cDNA 1700008P02 gene	protein-coding
	chr15	15547202	15548537	+	Intergenic	-1159987	NM_009869	12565	Mm.439758	NM_009869	ENSMUSG00000025370	Cdh9	-	cadherin 9	protein-coding
	chr15	16844491	16845460	+	Intergenic	137119	NM_009869	12565	Mm.439758	NM_009869	ENSMUSG00000025370	Cdh9	-	cadherin 9	protein-coding
	chr18	10865396	10867143	+	Intergenic	-80719	NR_029781	723959		NR_029781	ENSMUSG00000106348	Mir1a-2	Mir1-2|Mirn1-2|mir-1a-2|mmu-mir-1-2|mmu-mir-1a-2	microRNA 1a-2	ncRNA
	chr4	56965952	56967437	+	Intergenic	-6393	NM_175518	242474	Mm.296632	NM_175518	ENSMUSG00000055296	Tmem245	A630051L19Rik|AI957324|D730040F13Rik	transmembrane protein 245	protein-coding
	chr12	54133414	54134700	+	intron (NM_198111, intron 9 of 13)	-215607	NM_013780	27386	Mm.247044	NM_013780	ENSMUSG00000021010	Npas3	4930423H22Rik|bHLHe12	neuronal PAS domain protein 3	protein-coding
	chr13	98224345	98225465	+	intron (NR_110432, intron 1 of 1)	19980	NR_110432	100039691	Mm.219358	NR_110430	ENSMUSG00000078952	Lncenc1	ENSMUSG00000078952|Gm11019|Gm2373|Lincenc1|Platr18|linc-Enc1	long non-coding RNA, embryonic stem cells expressed 1	ncRNA
	chr2	116875502	116876604	+	Intergenic	-70754	NM_001277256	114715	Mm.245890	NM_033524	ENSMUSG00000027351	Spred1	5730461F13Rik|AL024345|AW047647	sprouty protein with EVH-1 domain 1, related sequence	protein-coding
	chr14	77015102	77016689	+	Intergenic	-59199	NR_027699	72661	Mm.320384	NM_001160326	ENSMUSG00000052584	Serp2	2810032E02Rik	stress-associated endoplasmic reticulum protein family member 2	protein-coding
	chr1	53637816	53639250	+	intron (NM_001252070, intron 22 of 65)	125095	NM_001252070	627872	Mm.184692	NM_001252070	ENSMUSG00000096141	Dnah7a	Dnahc7|Dnahc7a|Gm992	dynein, axonemal, heavy chain 7A	protein-coding
	chr4	18321758	18323700	+	Intergenic	542124	NM_019724	17389	Mm.187315	NM_019724	ENSMUSG00000028226	Mmp16	MT-MMP 3|MT3-MMP|Mt3mmp	matrix metallopeptidase 16	protein-coding
	chr1	120971402	120974520	+	Intergenic	-22765	NM_001081125	14633	Mm.273292	NM_001081125	ENSMUSG00000048402	Gli2	-	GLI-Kruppel family member GLI2	protein-coding
	chr1	166419866	166421100	+	Intergenic	-31997	NM_009721	11931	Mm.4550	NM_009721	ENSMUSG00000026576	Atp1b1	Atp4b|Atpb|Atpb-1|NKbeta1	ATPase, Na+/K+ transporting, beta 1 polypeptide	protein-coding
	chr1	165092801	165094800	+	Intergenic	-77999	NM_030071	78258	Mm.78368	NM_030071	ENSMUSG00000071890	Mroh9	4921528O07Rik|Armc11	maestro heat-like repeat family member 9	protein-coding
	chr7	120405614	120407100	+	intron (NM_001243048, intron 2 of 16)	55378	NM_007489	11865	Mm.33970	NM_007489	ENSMUSG00000055116	Arntl	Arnt3|BMAL1b|Bmal1|MOP3|bHLHe5|bmal1b'	aryl hydrocarbon receptor nuclear translocator-like	protein-coding
	chr14	68734043	68735700	+	Intergenic	-6938	NR_045897	100043072	Mm.242832	NR_045897		A230070E04Rik	Gm4210	RIKEN cDNA A230070E04 gene	ncRNA
	chr1	81639967	81641700	+	Intergenic	-487658	NR_105762	102466629		NR_105762	ENSMUSG00000098797	Mir6344	Gm27840|mmu-mir-6344	microRNA 6344	ncRNA
	chr10	43196945	43198784	+	Intergenic	-1082	NM_199028	331623	Mm.490388	NM_199028	ENSMUSG00000038214	Bend3	mKIAA1553	BEN domain containing 3	protein-coding
	chr10	39455680	39456750	+	intron (NM_011264, intron 1 of 31)	4249	NM_011264	19714	Mm.439723	NM_011264	ENSMUSG00000019841	Rev3l	Rev|Rev3|Sez4	REV3 like, DNA directed polymerase zeta catalytic subunit	protein-coding
	chr4	35937229	35938500	+	intron (NM_001165999, intron 6 of 7)	-145419	NM_175516	242384	Mm.132507	NM_175516	ENSMUSG00000045083	Lingo2	B230217C06Rik|Lern3|Lrrn6c	leucine rich repeat and Ig domain containing 2	protein-coding
	chr6	85832552	85836235	+	Intergenic	-15262	NM_053096	93673	Mm.24251	NM_053096	ENSMUSG00000033634	Nat8f2	Cml2	N-acetyltransferase 8 (GCN5-related) family member 2	protein-coding
	chr4	118413221	118415100	+	Intergenic	7024	NM_146852	258851	Mm.377719	NM_146852	ENSMUSG00000070820	Olfr1339	MOR258-2	olfactory receptor 1339	protein-coding
	chr14	49894652	49896150	+	Intergenic	-30298	NM_025956	67082	Mm.87439	NM_025956	ENSMUSG00000021850	1700011H14Rik	-	RIKEN cDNA 1700011H14 gene	protein-coding
	chr14	39133712	39134923	+	Intergenic	-577273	NR_045713	75170	Mm.372967	NR_045713	ENSMUSG00000093528	Nrg3os	4930529F24Rik	neuregulin 3, opposite strand	ncRNA
	chr2	28462144	28463606	+	Intergenic	14627	NM_008114	14582	Mm.373385	NM_008114	ENSMUSG00000026815	Gfi1b	Gfi-1B	growth factor independent 1B	protein-coding
	chr4	10969597	10973378	+	Intergenic	31865	NM_001085493	76947	Mm.275265	NM_001085493	ENSMUSG00000050323	Ndufaf6	2310030N02Rik	NADH dehydrogenase (ubiquinone) complex I, assembly factor 6	protein-coding
	chr1	152343855	152344773	+	Intergenic	-31019	NM_001110146	96875	Mm.174256	NM_021400	ENSMUSG00000006014	Prg4	CACP|DOL54|JCAP|MSF|SZP|lubricin	proteoglycan 4 (megakaryocyte stimulating factor, articular superficial zone protein)	protein-coding
	chr2	144243192	144244363	+	Intergenic	-41239	NR_033459	668917	Mm.152805	NR_033459	ENSMUSG00000083674	Zfp133-ps	OTTMUSG00000003825|Zfp133	zinc finger protein 133, pseudogene	pseudo
	chr5	131966133	131967750	+	intron (NM_177047, intron 6 of 19)	-183549	NM_145218	212996	Mm.299204	NM_145218	ENSMUSG00000034040	Wbscr17	AA388321|E330012B09Rik	Williams-Beuren syndrome chromosome region 17 homolog (human)	protein-coding
	chr3	53452577	53455046	+	intron (NM_172862, intron 1 of 23)	7466	NM_172862	242022	Mm.38378	NM_172862	ENSMUSG00000037016	Frem2	6030440P17Rik|8430406N05Rik|Gm409|b2b1562Clo|my|ne|nv1	Fras1 related extracellular matrix protein 2	protein-coding
	chr9	47571769	47573239	+	intron (NM_207676, intron 1 of 9)	53787	NR_046048	100038460	Mm.447649	NR_046048		Gm10677	ENSMUSG00000074363	predicted gene 10677	ncRNA
	chr12	73749888	73751643	+	TTS (NM_025522)	15050	NM_025522	66375	Mm.289653	NM_025522	ENSMUSG00000021094	Dhrs7	2310016E22Rik|5730564L20Rik|AW061210|Retdsr4|Retsdr4	dehydrogenase/reductase (SDR family) member 7	protein-coding
	chr14	28083902	28087154	+	intron (NM_027871, intron 2 of 10)	34332	NM_027871	71704	Mm.248606	NM_027871	ENSMUSG00000021895	Arhgef3	1200004I24Rik|9830169H03Rik|C76747|Xpln	Rho guanine nucleotide exchange factor (GEF) 3	protein-coding
	chr7	77748302	77749379	+	Intergenic	-237208	NM_183261	11819	Mm.158143	NM_009697	ENSMUSG00000030551	Nr2f2	2700033K02Rik|9430015G03Rik|ARP-1|Aporp1|COUP-TF2|COUP-TFII|COUPTFB|EAR3|SVP40|Tcfcoup2	nuclear receptor subfamily 2, group F, member 2	protein-coding
	chr3	16382173	16383775	+	Intergenic	299791	NM_001145919	229096	Mm.23834	NM_172677	ENSMUSG00000047213	Ythdf3	9130022A11Rik	YTH domain family 3	protein-coding
	chr6	86900416	86901450	+	intron (NM_001040106, intron 9 of 20)	-58897	NM_001170591	56748	Mm.23809	NM_020045	ENSMUSG00000029993	Nfu1	0610006G17Rik|CGI-33|Hirip5	NFU1 iron-sulfur cluster scaffold	protein-coding
	chr4	131710885	131711920	+	Intergenic	-11001	NM_013622	18386	Mm.5243	NM_013622	ENSMUSG00000050511	Oprd1	DOR|DOR-1|Nbor|mDOR	opioid receptor, delta 1	protein-coding
	chr3	96796075	96797252	+	Intergenic	-39662	NM_001271628	14613	Mm.281816	NM_008121	ENSMUSG00000057123	Gja5	5730555N10Rik|Cnx40|Cx40|Gja-5	gap junction protein, alpha 5	protein-coding
	chr16	9132152	9133866	+	Intergenic	302816	NM_001081400	69053	Mm.390868	NM_001081400	ENSMUSG00000022507	1810013L24Rik	1110017P05Rik|3010002C02Rik|AA792997|AW124177|Gm19906|R74903	RIKEN cDNA 1810013L24 gene	protein-coding
	chr6	64971238	64973869	+	Intergenic	-20108	NM_007958	13990	Mm.99113	NM_007958	ENSMUSG00000029920	Smarcad1	AV081750|AW226546|D6Pas1|Etl1|mKIAA1122	SWI/SNF-related, matrix-associated actin-dependent regulator of chromatin, subfamily a, containing DEAD/H box 1	protein-coding
	chr3	121119533	121123290	+	Intergenic	-8048	NM_028044	71994	Mm.275555	NM_028044	ENSMUSG00000053931	Cnn3	1600014M03Rik|C85854|Calpo3	calponin 3, acidic	protein-coding
	chr11	84090235	84091198	+	intron (NM_133360, intron 24 of 53)	81776	NM_133360	107476	Mm.31374	NM_133360	ENSMUSG00000020532	Acaca	A530025K05Rik|Acac|Acc1|Gm738	acetyl-Coenzyme A carboxylase alpha	protein-coding
	chr18	18032718	18033706	+	Intergenic	-293713	NR_045374	75162	Mm.60874	NR_045374		4930545E07Rik	-	RIKEN cDNA 4930545E07 gene	ncRNA
	chr11	75434032	75435600	+	intron (NM_008850, intron 10 of 11)	-9706	NM_008916	19062	Mm.1458	NM_008916	ENSMUSG00000006127	Inpp5k	C62|Pps|SKIP	inositol polyphosphate 5-phosphatase K	protein-coding
	chr7	138846752	138849041	+	Intergenic	143888	NM_001317350	12237	Mm.927	NM_009774	ENSMUSG00000066979	Bub3	AU019800|AU021329|AU043350|AW146323|C78067	BUB3 mitotic checkpoint protein	protein-coding
	chr5	45769502	45770354	+	intron (NR_131933, intron 1 of 5)	45711	NR_131933	52401	Mm.33854	NR_131933	ENSMUSG00000029092	D5Ertd615e	4930435H24Rik	DNA segment, Chr 5, ERATO Doi 615, expressed	ncRNA
	chr9	116558284	116559287	+	intron (NM_001172121, intron 10 of 14)	-474304	NM_009371	21813	Mm.172346	NM_009371	ENSMUSG00000032440	Tgfbr2	1110020H15Rik|AU042018|DNIIR|RIIDN|TBR-II|TbetaR-II|TbetaRII	transforming growth factor, beta receptor II	protein-coding
	chr4	13733079	13734302	+	intron (NM_009822, intron 1 of 10)	21761	NM_009822	12395	Mm.4909	NM_009822	ENSMUSG00000006586	Runx1t1	Cbfa2t1h|ETO|MTG8	runt-related transcription factor 1; translocated to, 1 (cyclin D-related)	protein-coding
	chr11	11728052	11729835	+	intron (NM_001190448, intron 10 of 14)	-19978	NM_001163360	60530	Mm.236114	NM_021891	ENSMUSG00000035455	Fignl1	-	fidgetin-like 1	protein-coding
	chr16	40616412	40617484	+	Intergenic	-915991	NM_001347236	268890	Mm.310524	NM_175548	ENSMUSG00000061080	Lsamp	5430428I19|AW046674|B130007O04Rik|D930023J12Rik|Lam|Lamp	limbic system-associated membrane protein	protein-coding
	chr4	105132276	105133903	+	Intergenic	303137	NM_080555	67916	Mm.348326	NM_080555	ENSMUSG00000028517	Plpp3	1110003O22Rik|2610002D05Rik|AV025606|D4Bwg0538e|D4Bwg1535e|Lpp3|Ppab2b|Ppap2b	phospholipid phosphatase 3	protein-coding
	chr8	33154119	33155841	+	Intergenic	-107387	NR_046039	666589	Mm.367675	NR_046039		Gm8179	EG666589	predicted gene 8179	ncRNA
	chr3	28115611	28116762	+	Intergenic	-45950	NM_001163007	665113	Mm.126193	NM_026910	ENSMUSG00000027692	Tnik	1500031A17Rik|4831440I19Rik|AI451411|C530008O15Rik|C630040K21Rik	TRAF2 and NCK interacting kinase	protein-coding
	chr1	36000786	36002101	+	Intergenic	-123802	NM_015818	50785	Mm.213566	NM_015818	ENSMUSG00000045216	Hs6st1	6Ost1	heparan sulfate 6-O-sulfotransferase 1	protein-coding
	chr15	79734488	79736367	+	intron (NM_001160415, intron 5 of 8)	9974	NM_001347041	80287	Mm.284059	NM_030255	ENSMUSG00000009585	Apobec3	Apobec|Arp3|BC003314|Cem15|Rfv3	apolipoprotein B mRNA editing enzyme, catalytic polypeptide 3	protein-coding
	chr9	30403897	30406699	+	Intergenic	170384	NM_028874	102607	Mm.35084	NM_028874	ENSMUSG00000031993	Snx19	3526401K03Rik|AI195321|AI848208|mKIAA0254	sorting nexin 19	protein-coding
	chr6	136099376	136101000	+	intron (NM_008171, intron 3 of 14)	23341	NM_008171	14812	Mm.436649	NM_008171	ENSMUSG00000030209	Grin2b	AW490526|GluN2B|NR2B|Nmdar2b	glutamate receptor, ionotropic, NMDA2B (epsilon 2)	protein-coding
	chr2	26313752	26314842	+	3' UTR (NM_008714, exon 34 of 34)	11342	NR_105962	102465602		NR_105962	ENSMUSG00000098548	Mir6996	Gm27531|mmu-mir-6996	microRNA 6996	ncRNA
	chr12	89578352	89580600	+	Intergenic	-19270	NR_003647	266459	Mm.312138	NR_003647		Gm5039	EG266459	eukaryotic translation initiation factor 1A pseudogene	pseudo
	chr6	125454205	125455518	+	Intergenic	-10088	NM_007657	12527	Mm.210676	NM_007657	ENSMUSG00000030342	Cd9	Tspan29	CD9 antigen	protein-coding
	chr2	12479065	12480150	+	Intergenic	-138520	NM_024185	66960	Mm.34059	NM_024185	ENSMUSG00000026767	Fam188a	1810041E18Rik|2310047O13Rik|5830410F13Rik|AI447827|AW111958	family with sequence similarity 188, member A	protein-coding
	chr9	13977850	13979678	+	Intergenic	-101981	NM_030261	75747	Mm.325126	NM_030261	ENSMUSG00000032009	Sesn3	5630400E15Rik|BC003348|SEST3	sestrin 3	protein-coding
	chr6	122076002	122077633	+	Intergenic	-9829	NR_003624	381806	Mm.482418	NM_001013775	ENSMUSG00000071204	Gm10319	EG381806|ENSMUSG00000071204	murinoglobulin pseudogene	pseudo
	chr10	124622275	124623022	+	Intergenic	142943	NM_011391	20503	Mm.29161	NM_011391	ENSMUSG00000020102	Slc16a7	4921534N07Rik|Mct2	solute carrier family 16 (monocarboxylic acid transporters), member 7	protein-coding
	chr9	25657846	25659000	+	Intergenic	369241	NM_026189	67484	Mm.112977	NM_026189	ENSMUSG00000036611	Eepd1	2310005P05Rik|AI481005	endonuclease/exonuclease/phosphatase family domain containing 1	protein-coding
	chr10	111109493	111110523	+	Intergenic	-78679	NR_045344	71321	Mm.410785	NR_045344	ENSMUSG00000097082	4933440J02Rik	-	RIKEN cDNA 4933440J02 gene	ncRNA
	chr7	47617753	47618705	+	Intergenic	-311878	NR_045504	71029	Mm.399496	NR_045504	ENSMUSG00000102004	4933402C06Rik	-	RIKEN cDNA 4933402C06 gene	ncRNA
	chr5	110270252	110272013	+	Intergenic	-7971	NR_027964	667213	Mm.454429	NR_027964	ENSMUSG00000105044	Gm10416	EG667213|ENSMUSG00000072761	zinc finger protein pseudogene	pseudo
	chr5	101103604	101104573	+	promoter-TSS (NM_027978)	-813	NM_027978	71883	Mm.260661	NM_027978	ENSMUSG00000029319	Coq2	2310002F18Rik|PHB:PPT	coenzyme Q2 4-hydroxybenzoate polyprenyltransferase	protein-coding
	chr7	19331552	19332653	+	Intergenic	28663	NM_001004152	243862	Mm.389833	NM_001004152	ENSMUSG00000044903	Psg22	AA408604|cea9	pregnancy-specific glycoprotein 22	protein-coding
	chr7	95195843	95196600	+	intron (NM_001081414, intron 8 of 9)	-230374	NM_009982	13032	Mm.89295	NM_009982	ENSMUSG00000030560	Ctsc	AI047818|CatC|DPP1|DPPI	cathepsin C	protein-coding
	chr12	55278752	55280075	+	TTS (NM_028133)	25448	NM_028133	112407	Mm.133037	NM_028133	ENSMUSG00000035105	Egln3	2610021G09Rik|AI505553|AI648162|Hif-p4h-3|Phd3|SM-20	egl-9 family hypoxia-inducible factor 3	protein-coding
	chr3	19522513	19523550	+	Intergenic	-21429	NM_001081281	381485	Mm.35419	NM_001081281	ENSMUSG00000060913	Trim55	D830041C10Rik|Murf2|Rnf29	tripartite motif-containing 55	protein-coding
	chr16	9229574	9231007	+	Intergenic	400097	NM_001081400	69053	Mm.390868	NM_001081400	ENSMUSG00000022507	1810013L24Rik	1110017P05Rik|3010002C02Rik|AA792997|AW124177|Gm19906|R74903	RIKEN cDNA 1810013L24 gene	protein-coding
	chr11	49577514	49578799	+	Intergenic	-29501	NM_013529	14584	Mm.24402	NM_013529	ENSMUSG00000020363	Gfpt2	AI480523|GFAT2	glutamine fructose-6-phosphate transaminase 2	protein-coding
	chr11	20867463	20870100	+	Intergenic	-122546	NM_023324	67245	Mm.28957	NM_023324	ENSMUSG00000020134	Peli1	2810468L03Rik|A930031K15Rik|AA409794|AI586297|D11Ertd676e	pellino 1	protein-coding
	chr5	44259612	44261088	+	exon (NM_007646, exon 1 of 8)	302	NM_007646	12494	Mm.249873	NM_007646	ENSMUSG00000029084	Cd38	ADPRC 1|Cd38-rs1|I-19	CD38 antigen	protein-coding
	chr1	168064735	168066897	+	intron (NM_021610, intron 1 of 6)	5225	NM_021610	59290	Mm.46357	NM_021610	ENSMUSG00000000544	Gpa33	2010310L10Rik|2210401D16Rik|BB116197	glycoprotein A33 (transmembrane)	protein-coding
	chr4	139814445	139815697	+	Intergenic	-12345	NM_198610	230868	Mm.298731	NM_198610	ENSMUSG00000040972	Igsf21	BC055811|Gm141	immunoglobulin superfamily, member 21	protein-coding
	chr9	11440026	11442750	+	Intergenic	-536613	NM_001170787	244682	Mm.187021	NM_001033359	ENSMUSG00000039488	Cntn5	6720426O10Rik|A830025P08Rik|Gm507|NB-2	contactin 5	protein-coding
	chr13	16921424	16923033	+	Intergenic	818544	NM_008380	16323	Mm.8042	NM_008380	ENSMUSG00000041324	Inhba	-	inhibin beta-A	protein-coding
	chr1	35754244	35755470	+	Intergenic	-370388	NM_015818	50785	Mm.213566	NM_015818	ENSMUSG00000045216	Hs6st1	6Ost1	heparan sulfate 6-O-sulfotransferase 1	protein-coding
	chr5	113147296	113148328	+	intron (NM_028901, intron 40 of 43)	-74500	NR_040675	67360	Mm.59218	NR_040675	ENSMUSG00000098230	1700095B10Rik	-	RIKEN cDNA 1700095B10 gene	ncRNA
	chr4	32575904	32576893	+	intron (NM_001109661, intron 1 of 4)	71988	NM_001109661	12014	Mm.491223	NM_007521	ENSMUSG00000040270	Bach2	E030004N02Rik	BTB and CNC homology, basic leucine zipper transcription factor 2	protein-coding
	chr6	85767452	85769250	+	intron (NM_023493, intron 2 of 2)	2615	NM_023493	69049	Mm.441449	NM_023493	ENSMUSG00000079494	Nat8f5	1810018F03Rik|Cml5	N-acetyltransferase 8 (GCN5-related) family member 5	protein-coding
	chr19	6674702	6676333	+	Intergenic	-132447	NM_009203	20521	Mm.391146	NM_009203	ENSMUSG00000061742	Slc22a12	AI987855|OAT4L|Rst|Slc22al2|URAT1	solute carrier family 22 (organic anion/cation transporter), member 12	protein-coding
	chr2	120339437	120340800	+	intron (NM_011743, intron 17 of 21)	37473	NM_001109761	12335	Mm.458021	NM_007601	ENSMUSG00000079110	Capn3	AI323605|Capa-3|Capa3|Lp82|p94	calpain 3	protein-coding
	chr11	7312352	7313358	+	Intergenic	-198929	NM_008343	16009	Mm.29254	NM_008343	ENSMUSG00000020427	Igfbp3	AI649005|IGFBP-3|IGgfbp3	insulin-like growth factor binding protein 3	protein-coding
	chr5	108505118	108507000	+	intron (NR_045608, intron 2 of 16)	-1125	NM_001253878	17765	Mm.257149	NM_013827	ENSMUSG00000029267	Mtf2	9230112N11Rik|AA537621|C76717|M96|Pcl2	metal response element binding transcription factor 2	protein-coding
	chr6	20636252	20637932	+	Intergenic	-529017	NM_019697	16508	Mm.425316	NM_019697	ENSMUSG00000060882	Kcnd2	AI839615|AW555701|Kv4.2|R75121|mKIAA1044	potassium voltage-gated channel, Shal-related family, member 2	protein-coding
	chr14	79417173	79419079	+	intron (NM_027906, intron 17 of 44)	169141	NM_173758	219189	Mm.159651	NM_027906	ENSMUSG00000058997	Vwa8	1300010F03Rik|4932416F07Rik|AI957255|Kiaa0564|mKIAA0564	von Willebrand factor A domain containing 8	protein-coding
	chr5	3576912	3579150	+	intron (NM_029843, intron 3 of 5)	6315	NM_029843	77036	Mm.389069	NM_029843	ENSMUSG00000008307	1700109H08Rik	-	RIKEN cDNA 1700109H08 gene	protein-coding
	chr13	23653352	23655122	+	promoter-TSS (NM_178205)	-3	NM_178205	319151	Mm.261658	NM_178205	ENSMUSG00000069273	Hist1h3e	H3-f|H3.1	histone cluster 1, H3e	protein-coding
	chrX	38061565	38062299	+	Intergenic	-692546	NM_016886	53623	Mm.327681	NM_016886	ENSMUSG00000001986	Gria3	2900064I19Rik|GluA3|GluR-C|GluR-K3|Glur-3|Glur3|Gluralpha3	glutamate receptor, ionotropic, AMPA3 (alpha 3)	protein-coding
	chr10	128026352	128028177	+	promoter-TSS (NM_010153)	-707	NM_010153	13867	Mm.373043	NM_010153	ENSMUSG00000018166	Erbb3	C76256|Erbb-3|Erbb3r|Her3	erb-b2 receptor tyrosine kinase 3	protein-coding
	chr3	21834113	21836440	+	Intergenic	-140298	NM_030732	81004	Mm.202966	NM_030732	ENSMUSG00000027630	Tbl1xr1	8030499H02Rik|A630076E03Rik|AW539987|C21|C230089I12Rik|DC42|Ira1|TBLR1	transducin (beta)-like 1X-linked receptor 1	protein-coding
	chr16	12960568	12961801	+	Intergenic	-148645	NM_015769	50505	Mm.287837	NM_015769	ENSMUSG00000022545	Ercc4	AI606920|Xpf	excision repair cross-complementing rodent repair deficiency, complementation group 4	protein-coding
	chr10	38329052	38330378	+	Intergenic	211870	NM_001177783	215919	Mm.294313	NM_001177783	ENSMUSG00000094311	Rfpl4b	100040915|Gm3037|Gm62	ret finger protein-like 4B	protein-coding
	chr14	11740214	11741541	+	intron (NM_001308285, intron 2 of 9)	169810	NR_131139	547334	Mm.434606	NR_131139	ENSMUSG00000089833	Fhitos	Gm16542	fragile histidine triad gene, opposite strand	ncRNA
	chr6	137490683	137492700	+	intron (NM_001271588, intron 1 of 20)	-23275	NM_001271589	13860	Mm.235346	NM_007945	ENSMUSG00000015766	Eps8	AW261790	epidermal growth factor receptor pathway substrate 8	protein-coding
	chr11	12904922	12907160	+	Intergenic	-541078	NM_001282993	12808	Mm.22847	NM_172496	ENSMUSG00000020173	Cobl	-	cordon-bleu WH2 repeat	protein-coding
	chr4	39550952	39552695	+	Intergenic	154497	NM_001081095	75471	Mm.23522	NM_001081095	ENSMUSG00000028287	1700009N14Rik	AI429145	RIKEN cDNA 1700009N14 gene	protein-coding
	chr13	67944987	67946470	+	Intergenic	12061	NM_001309373	102637366	Mm.121460	NM_001015506	ENSMUSG00000058246	Gm10037	EG328280|ENSMUSG00000058246|Rslcan24	predicted gene 10037	protein-coding
	chr9	62049780	62050916	+	Intergenic	41559	NR_040769	330958	Mm.411888	NR_040769	ENSMUSG00000111232	A730043L09Rik	A730043L09	RIKEN cDNA A730043L09 gene	ncRNA
	chr2	102243973	102244851	+	Intergenic	-3355	NM_020267	80985	Mm.315002	NM_020267	ENSMUSG00000027189	Trim44	Dipb|Mc7	tripartite motif-containing 44	protein-coding
	chr3	22020131	22021500	+	intron (NM_030732, intron 1 of 15)	45241	NM_030732	81004	Mm.202966	NM_030732	ENSMUSG00000027630	Tbl1xr1	8030499H02Rik|A630076E03Rik|AW539987|C21|C230089I12Rik|DC42|Ira1|TBLR1	transducin (beta)-like 1X-linked receptor 1	protein-coding
	chr2	17903846	17905207	+	Intergenic	14059	NM_026627	68231	Mm.23887	NM_026627	ENSMUSG00000062651	H2afb1	1700113O17Rik|H2A.Bbd|H2al2|TSEG-1|Tseg1	H2A histone family, member B1	protein-coding
	chr3	40193552	40194766	+	Intergenic	227675	NR_040445	100040882	Mm.272869	NR_040445	ENSMUSG00000037884	1700017G19Rik	-	RIKEN cDNA 1700017G19 gene	ncRNA
	chr6	27212131	27213600	+	Intergenic	673885	NR_030420	735266		NR_030420	ENSMUSG00000076067	Mir592	Mirn592|mir-592|mmu-mir-592	microRNA 592	ncRNA
	chr14	49328864	49330789	+	intron (NR_029384, intron 4 of 4)	40863	NR_029384	606497	Mm.165199	NR_029384	ENSMUSG00000098682	Otx2os1	-	orthodenticle homeobox 2 opposite strand 1	ncRNA
	chr11	100543778	100544730	+	Intergenic	21331	NM_030150	80861	Mm.271830	NM_030150	ENSMUSG00000017830	Dhx58	B430001I08Rik|D11Lgp2e|LPG2|Lgp2|RLR-3	DEXH (Asp-Glu-X-His) box polypeptide 58	protein-coding
	chr6	62838952	62839800	+	Intergenic	-367475	NM_008167	14804	Mm.439651	NM_008167	ENSMUSG00000071424	Grid2	B230104L07Rik|GluD2|GluRdelta2|Lc|Lc<J>|MMS10-AC|Ms10ac|cpr|ho|nmf408|tpr	glutamate receptor, ionotropic, delta 2	protein-coding
	chr8	66239402	66240450	+	Intergenic	191041	NM_001195687	244495	Mm.485331	NM_001195687	ENSMUSG00000094443	Sgol2b	EG244495|Gm4975|Sgo2B	shugoshin like 2b (S. pombe)	protein-coding
	chr11	8466098	8467519	+	intron (NM_001083587, intron 4 of 30)	97730	NM_001083587	319939	Mm.337820	NM_001083587	ENSMUSG00000020422	Tns3	BC023928|F830010I22Rik|TEM6|Tens1	tensin 3	protein-coding
	chr2	40766007	40767096	+	intron (NM_053011, intron 47 of 90)	1536537	NR_105754	102465171		NR_105754	ENSMUSG00000098660	Mir6336	Gm27584|mmu-mir-6336	microRNA 6336	ncRNA
	chr4	127296848	127297739	+	Intergenic	-261885	NM_010291	14622	Mm.26859	NM_010291	ENSMUSG00000042357	Gjb5	Cnx31.1|Cx31.1|Gjb-5	gap junction protein, beta 5	protein-coding
	chr1	186795762	186796927	+	intron (NM_145515, intron 1 of 17)	27084	NM_145515	226778	Mm.7445	NM_145515	ENSMUSG00000026620	Mark1	AW491150|B930025N23Rik|Emk3|Par-1c|mKIAA1477|mPar-1c	MAP/microtubule affinity regulating kinase 1	protein-coding
	chr7	117307352	117310227	+	Intergenic	43216	NM_009516	22390	Mm.287173	NM_009516	ENSMUSG00000031016	Wee1	Wee1A	WEE 1 homolog 1 (S. pombe)	protein-coding
	chr9	53653909	53655094	+	exon (NM_028060, exon 4 of 8)	35159	NM_028060	72022	Mm.26159	NM_028060	ENSMUSG00000042195	Slc35f2	1500009K05Rik|AU019213	solute carrier family 35, member F2	protein-coding
	chr6	134989780	134992744	+	Intergenic	-24418	NM_181444	232431	Mm.23575	NM_181444	ENSMUSG00000046733	Gprc5a	Rai3|Raig1	G protein-coupled receptor, family C, group 5, member A	protein-coding
	chr4	125285102	125287626	+	intron (NM_001081097, intron 1 of 15)	104371	NR_035409	100124641		NR_035409	ENSMUSG00000076033	Mir692-3	Mir692-2b|Mirn692-2b|mmu-mir-692-3	microRNA 692-3	ncRNA
	chr11	22499629	22501261	+	Intergenic	88159	NM_153596	103765	Mm.221274	NM_153596	ENSMUSG00000049904	Tmem17	AI503894|AW049890	transmembrane protein 17	protein-coding
	chr4	52673100	52674239	+	Intergenic	64523	NM_026652	68274	Mm.85045	NM_026652	ENSMUSG00000028314	Toporsl	4930547C10Rik	topoisomerase I binding, arginine/serine-rich like	protein-coding
	chr2	101595069	101596056	+	intron (NM_001083810, intron 4 of 8)	42302	NM_175181	72446	Mm.24138	NM_175181	ENSMUSG00000032841	Prr5l	2600010E01Rik|4833411O04Rik|Protor-2|Protor2	proline rich 5 like	protein-coding
	chr12	118285724	118286892	+	intron (NM_011215, intron 12 of 22)	103434	NR_033538	100038689	Mm.445351	NR_033538	ENSMUSG00000099907	Gm10421	ENSMUSG00000072792	predicted gene 10421	ncRNA
	chr1	13611152	13612869	+	Intergenic	-32019	NM_028173	72265	Mm.28765	NM_028173	ENSMUSG00000025935	Tram1	1810049E02Rik|TRAMP	translocating chain-associating membrane protein 1	protein-coding
	chr1	20964434	20965558	+	exon (NM_027974, exon 7 of 11)	23289	NM_027974	71877	Mm.29178	NM_027974	ENSMUSG00000041809	Efhc1	1700029F22Rik|mRib72-1|myoclonin1	EF-hand domain (C-terminal) containing 1	protein-coding
	chr13	114628925	114630262	+	intron (NM_172595, intron 1 of 4)	44877	NM_172595	218639	Mm.79837	NM_172595	ENSMUSG00000042348	Arl15	A430036I03|Arfrp2|C230032K13Rik	ADP-ribosylation factor-like 15	protein-coding
	chr6	92192950	92199118	+	Intergenic	-1390	NM_009426	22044	Mm.1363	NM_009426	ENSMUSG00000005892	Trh	Pro-TRH|Trf	thyrotropin releasing hormone	protein-coding
	chr1	109874349	109875806	+	Intergenic	61241	NR_102307	319596	Mm.136054	NR_102306	ENSMUSG00000100457	D830032E09Rik	-	RIKEN cDNA D830032E09 gene	ncRNA
	chr1	4845210	4846201	+	Intergenic	-2070	NM_001159750	21399	Mm.207263	NM_011541	ENSMUSG00000033813	Tcea1	S-II	transcription elongation factor A (SII) 1	protein-coding
	chr3	21571352	21573115	+	Intergenic	-403341	NM_030732	81004	Mm.202966	NM_030732	ENSMUSG00000027630	Tbl1xr1	8030499H02Rik|A630076E03Rik|AW539987|C21|C230089I12Rik|DC42|Ira1|TBLR1	transducin (beta)-like 1X-linked receptor 1	protein-coding
	chr7	30253952	30255260	+	intron (NM_001081028, intron 2 of 22)	35873	NM_001081028	74206	Mm.447042	NM_001081028	ENSMUSG00000030583	Sipa1l3	2610511M17Rik	signal-induced proliferation-associated 1 like 3	protein-coding
	chr9	61213655	61221202	+	Intergenic	-2745	NM_001083928	21887	Mm.24255	NM_009389	ENSMUSG00000032280	Tle3	2610103N05Rik|ESG|Grg3a|Grg3b|mKIAA1547	transducin-like enhancer of split 3	protein-coding
	chr6	145027253	145029000	+	Intergenic	-3449	NM_007532	12035	Mm.4606	NM_007532	ENSMUSG00000030268	Bcat1	BCATc|Eca39	branched chain aminotransferase 1, cytosolic	protein-coding
	chr4	73178128	73179256	+	Intergenic	-87886	NM_001277512	100502896	Mm.389560	NM_001277512		Gm11238	OTTMUSG00000000282	predicted gene 11238	protein-coding
	chr3	148651840	148653411	+	Intergenic	-35026	NM_001081298	99633	Mm.9776	NM_001081298	ENSMUSG00000028184	Adgrl2	AI450192|CIRL-2|Gm619|Lec1|Lphh1|Lphn2|mKIAA0786	adhesion G protein-coupled receptor L2	protein-coding
	chr10	96108768	96109914	+	Intergenic	29706	NM_007569	12226	Mm.23811	NM_007569	ENSMUSG00000036478	Btg1	AI426953|AW546738	B cell translocation gene 1, anti-proliferative	protein-coding
	chr1	7487552	7489950	+	Intergenic	409750	NM_183028	319263	Mm.21539	NM_183028	ENSMUSG00000051285	Pcmtd1	8430411F12Rik|A030012M09Rik	protein-L-isoaspartate (D-aspartate) O-methyltransferase domain containing 1	protein-coding
	chr3	53401178	53403734	+	intron (NM_172862, intron 2 of 23)	58821	NM_172862	242022	Mm.38378	NM_172862	ENSMUSG00000037016	Frem2	6030440P17Rik|8430406N05Rik|Gm409|b2b1562Clo|my|ne|nv1	Fras1 related extracellular matrix protein 2	protein-coding
	chr16	31002752	31005084	+	intron (NM_198626, intron 3 of 3)	77600	NM_198626	268880	Mm.286693	NM_198626	ENSMUSG00000047434	Xxylt1	AI480653	xyloside xylosyltransferase 1	protein-coding
	chr16	20860202	20861850	+	Intergenic	-126442	NM_009379	21832	Mm.3943	NM_009379	ENSMUSG00000022847	Thpo	Mgdf|Ml|Mpllg|Tpo	thrombopoietin	protein-coding
	chr11	50938557	50939700	+	Intergenic	40539	NR_045865	619293	Mm.387061	NM_001033798	ENSMUSG00000072982	9230009I02Rik	-	RIKEN cDNA 9230009I02 gene	ncRNA
	chr5	127245182	127246213	+	Intergenic	-265462	NR_040685	71247	Mm.399586	NR_040685	ENSMUSG00000105490	4933438B17Rik	-	RIKEN cDNA 4933438B17 gene	ncRNA
	chr2	10255641	10257302	+	Intergenic	-35607	NM_001198808	353282	Mm.329991	NM_177386	ENSMUSG00000061186	Sfmbt2	D2Wsu23e|D330030P06Rik	Scm-like with four mbt domains 2	protein-coding
	chrX	8671960	8673150	+	Intergenic	-9133	NM_001270700	75775	Mm.50374	NM_001270700	ENSMUSG00000045797	4930402K13Rik	-	RIKEN cDNA 4930402K13 gene	protein-coding
	chr10	14982602	14983950	+	Intergenic	503181	NM_008703	18101	Mm.487342	NM_008703	ENSMUSG00000019865	Nmbr	BB182387	neuromedin B receptor	protein-coding
	chr8	77541514	77543326	+	intron (NM_001316754, intron 1 of 6)	2299	NM_001316754	70823	Mm.261739	NM_178017	ENSMUSG00000034518	Hmgxb4	4733401K04Rik|AI316803|Hmgb2l1	HMG box domain containing 4	protein-coding
	chr7	51629396	51631408	+	promoter-TSS (NM_027049)	-2	NM_027049	69349	Mm.358922	NM_027049	ENSMUSG00000008028	1700008O03Rik	-	RIKEN cDNA 1700008O03 gene	protein-coding
	chr2	154251130	154255015	+	Intergenic	-9148	NM_172860	12396	Mm.29914	NM_009823	ENSMUSG00000038533	Cbfa2t2	A430091M07|C330013D05Rik|Cbfa2t2h|MTGR1	core-binding factor, runt domain, alpha subunit 2, translocated to, 2 (human)	protein-coding
	chr10	24545402	24546634	+	exon (NM_134005, exon 3 of 25)	9983	NM_134005	209558	Mm.338425	NM_134005	ENSMUSG00000019989	Enpp3	AI876438|CD203c	ectonucleotide pyrophosphatase/phosphodiesterase 3	protein-coding
	chr12	3126752	3128080	+	Intergenic	-108375	NR_015551	74173	Mm.309774	NM_028796	ENSMUSG00000079179	Rab10os	1700012B15Rik|1810036A22Rik	RAB10, member RAS oncogene family, opposite strand	ncRNA
	chr9	46389677	46390950	+	Intergenic	-262244	NM_183104	74361	Mm.159169	NM_183104	ENSMUSG00000056617	4931429L15Rik	-	RIKEN cDNA 4931429L15 gene	protein-coding
	chr7	30765602	30768554	+	Intergenic	-1896	NM_001167873	243905	Mm.322432	NM_001033355	ENSMUSG00000074221	Zfp568	C80731|Gm1691|Znf568|chato	zinc finger protein 568	protein-coding
	chr1	72353402	72354494	+	promoter-TSS (NM_009533)	-47	NM_009533	22596	Mm.246952	NM_009533	ENSMUSG00000026187	Xrcc5	AI314015|Ku80|Ku86	X-ray repair complementing defective repair in Chinese hamster cells 5	protein-coding
	chr2	141988802	141990307	+	intron (NM_001013802, intron 8 of 18)	737646	NM_001081133	16558	Mm.251934	NM_001081133	ENSMUSG00000038844	Kif16b	8430434E15Rik|AA623607|AI789011|C80253|C80902|mKIAA1590	kinesin family member 16B	protein-coding
	chr4	125210893	125212650	+	intron (NM_001081097, intron 1 of 15)	29778	NR_035409	100124641		NR_035409	ENSMUSG00000076033	Mir692-3	Mir692-2b|Mirn692-2b|mmu-mir-692-3	microRNA 692-3	ncRNA
	chr4	138000262	138001998	+	Intergenic	-9933	NM_025451	66259	Mm.41603	NM_025451	ENSMUSG00000046447	Camk2n1	1810006K23Rik|AI848599|AI891706	calcium/calmodulin-dependent protein kinase II inhibitor 1	protein-coding
	chr5	31794213	31795029	+	Intergenic	-2513	NM_133756	74254	Mm.348649	NM_133756	ENSMUSG00000064037	Gpn1	2410004J02Rik|AI449615|MBDIN|NTPBP|Xab1	GPN-loop GTPase 1	protein-coding
	chr10	84513150	84514389	+	Intergenic	51471	NM_010214	14202	Mm.46163	NM_010214	ENSMUSG00000050035	Fhl4	-	four and a half LIM domains 4	protein-coding
	chr10	79512335	79517289	+	intron (NR_110342, intron 2 of 6)	-1421	NM_008162	625249	Mm.332810	NM_008162	ENSMUSG00000075706	Gpx4	GPx-4|GSHPx-4|PHGPx|mtPHGPx|snGPx	glutathione peroxidase 4	protein-coding
	chr7	56602134	56604757	+	intron (NM_175272, intron 1 of 37)	101886	NM_175272	78286	Mm.333881	NM_175272	ENSMUSG00000052512	Nav2	5330421F07Rik|AU067780|BQ960892|HELAD1|POMFIL2|RAINB1|RAINB2|Unc53H2|mKIAA3015	neuron navigator 2	protein-coding
	chr13	73919579	73920834	+	intron (NM_011390, intron 1 of 23)	19061	NM_011390	20499	Mm.275800	NM_011390	ENSMUSG00000017756	Slc12a7	AA408796|D13Ertd261e|Kcc4	solute carrier family 12, member 7	protein-coding
	chr3	83798033	83799183	+	intron (NM_172681, intron 3 of 34)	45475	NM_172681	229473	Mm.28838	NM_172681	ENSMUSG00000033767	D930015E06Rik	Kiaa0922|mKIAA0922	RIKEN cDNA D930015E06 gene	protein-coding
	chr17	7725870	7727111	+	Intergenic	-136836	NM_001142539	667055	Mm.327371	NM_001142539	ENSMUSG00000056133	Gm9992	ENSMUSG00000056133	predicted gene 9992	protein-coding
	chr5	105927085	105928800	+	Intergenic	-20548	NM_133897	100604	Mm.319847	NM_133897	ENSMUSG00000054720	Lrrc8c	AD158|AI326115|E430036I04Rik|fad158	leucine rich repeat containing 8 family, member C	protein-coding
	chr10	59215931	59217757	+	intron (NM_144822, intron 5 of 11)	51533	NM_001291443	216001	Mm.27199	NM_144822	ENSMUSG00000020111	Micu1	C730016L05Rik|Calc|Cbara1	mitochondrial calcium uptake 1	protein-coding
	chrX	15423051	15424373	+	Intergenic	-676283	NM_001310461	66742	Mm.45302	NM_025738	ENSMUSG00000023257	Cypt1	4931420D14Rik|Ckt1r3|Cypt5|Cypt6|TISP55	cysteine-rich perinuclear theca 1	protein-coding
	chr9	4189876	4191001	+	Intergenic	119056	NR_136941	67618	Mm.33970	NM_026276	ENSMUSG00000025894	Aasdhppt	2010309J24Rik|2810407B07Rik|AASD-PPT|CGI-80|LYS2|LYS5	aminoadipate-semialdehyde dehydrogenase-phosphopantetheinyl transferase	protein-coding
	chrX	45323926	45325388	+	Intergenic	59024	NM_177215	320634	Mm.210343	NM_177215	ENSMUSG00000001173	Ocrl	9530014D17Rik|BB143339|OCRL1	oculocerebrorenal syndrome of Lowe	protein-coding
	chr1	180289892	180291750	+	Intergenic	-22906	NM_016805	51810	Mm.86589	NM_016805	ENSMUSG00000039630	Hnrnpu	AA408410|AI256620|AL024194|AL024437|AW557595|C86794|Hnrpu|SAFA|Sp120|hnRNP U	heterogeneous nuclear ribonucleoprotein U	protein-coding
	chr4	53964606	53966100	+	Intergenic	126436	NM_028053	52076	Mm.27184	NM_028053	ENSMUSG00000028420	Tmem38b	1600017F22Rik|AA437809|AV051057|D4Ertd89e|TRIC-B|mg33b	transmembrane protein 38B	protein-coding
	chr17	46936430	46937351	+	3' UTR (NM_001100452, exon 11 of 11)	-17285	NM_025433	66229	Mm.218533	NM_025433	ENSMUSG00000063888	Rpl7l1	1500016H10Rik	ribosomal protein L7-like 1	protein-coding
	chrX	71253200	71254191	+	Intergenic	15242	NR_039594	100628601		NR_039594	ENSMUSG00000092907	Mir5132	mir-5132|mmu-mir-5132|mu-mir-5132	microRNA 5132	ncRNA
	chr3	95020708	95022970	+	promoter-TSS (NM_029885)	25	NM_172512	213054	Mm.224820	NM_029885	ENSMUSG00000038766	Gabpb2	1810015F01Rik|5830427M07|9430006E19Rik|A430024B14Rik|AV050852|Gabpb2-1	GA repeat binding protein, beta 2	protein-coding
	chr9	16165908	16167014	+	intron (NM_001080814, intron 1 of 24)	16214	NM_001080814	270120	Mm.195010	NM_001080814	ENSMUSG00000074505	Fat3	9430076A06Rik|D430038H04Rik|Gm1132|Gm510|MFAT3F	FAT atypical cadherin 3	protein-coding
	chr14	24464247	24465600	+	intron (NM_001253376, intron 3 of 26)	358504	NM_001253375	16531	Mm.343607	NM_010610	ENSMUSG00000063142	Kcnma1	5730414M22Rik|BKCa|MaxiK|Slo|Slo1|mSlo|mSlo1	potassium large conductance calcium-activated channel, subfamily M, alpha member 1	protein-coding
	chr2	131621702	131623200	+	Intergenic	50941	NR_029381	414081	Mm.246905	NR_029381	ENSMUSG00000086822	5330413P13Rik	-	RIKEN cDNA 5330413P13 gene	ncRNA
	chr8	45889365	45890700	+	Intergenic	-145530	NM_001081286	14107	Mm.27365	NM_001081286	ENSMUSG00000070047	Fat1	2310038E12Rik|AU023433|Fath|mFat1	FAT atypical cadherin 1	protein-coding
	chr5	126584252	126586008	+	Intergenic	572342	NM_001190352	208151	Mm.40397	NM_001190352	ENSMUSG00000070498	Tmem132b	AK220418|mKIAA1786	transmembrane protein 132B	protein-coding
	chr17	31193705	31195006	+	promoter-TSS (NM_009593)	-284	NM_009593	11307	Mm.15691	NM_009593	ENSMUSG00000024030	Abcg1	AW413978|Abc8|White	ATP-binding cassette, sub-family G (WHITE), member 1	protein-coding
	chr16	20477852	20479821	+	Intergenic	-20054	NM_172265	224045	Mm.233855	NM_172265	ENSMUSG00000003235	Eif2b5	C81315	eukaryotic translation initiation factor 2B, subunit 5 epsilon	protein-coding
	chr7	24257880	24258670	+	Intergenic	32333	NM_001101562	622032	Mm.474428	NM_001101562	ENSMUSG00000090715	Vmn1r167	EG622032|Gm6279	vomeronasal 1 receptor 167	protein-coding
	chr11	55759535	55762200	+	Intergenic	93622	NM_153079	216749	Mm.213205	NM_153079	ENSMUSG00000037393	Nmur2	Nmu2r	neuromedin U receptor 2	protein-coding
	chr6	65882847	65884004	+	intron (NM_029549, intron 10 of 10)	-19140	NM_001161773	67653	Mm.389756	NM_001161773	ENSMUSG00000036463	4930544G11Rik	-	RIKEN cDNA 4930544G11 gene	protein-coding
	chr17	34029059	34030800	+	Intergenic	-2351	NM_001195298	100502766	Mm.335713	NM_001195298	ENSMUSG00000079553	Kifc1	100042970|Gm4137|HSET|KNSL2|Kifc5a|Knsl2a|Tctex-7|Tctex-7A|Tctex7|Tctex7a	kinesin family member C1	protein-coding
	chr6	92791431	92793150	+	intron (NM_175314, intron 18 of 29)	59145	NM_175314	101401	Mm.158235	NM_175314	ENSMUSG00000030022	Adamts9	1810011L16Rik|8430403M15Rik|AW743315|E030027K14Rik	a disintegrin-like and metallopeptidase (reprolysin type) with thrombospondin type 1 motif, 9	protein-coding
	chr2	121465022	121466250	+	intron (NM_172673, intron 1 of 14)	133177	NM_001290986	241627	Mm.293284	NM_030234	ENSMUSG00000027242	Wdr76	5830411K18Rik|6030457D09|AA517836	WD repeat domain 76	protein-coding
	chr8	107625752	107627514	+	Intergenic	18978	NM_001159415	13909	Mm.482444	NM_144511	ENSMUSG00000062181	Ces3b	Ces31L|Ces3L|EG13909|ES31L|Es31|Gm4738	carboxylesterase 3B	protein-coding
	chr10	6102187	6104523	+	Intergenic	-23143	NM_031185	83397	Mm.27481	NM_031185	ENSMUSG00000038587	Akap12	AI317366|SSeCKS|Srcs5|Tsga12	A kinase (PRKA) anchor protein (gravin) 12	protein-coding
	chr6	29571979	29572800	+	Intergenic	-12276	NM_001347079	320938	Mm.276381	NM_177296	ENSMUSG00000012535	Tnpo3	5730544L10Rik|C430013M08Rik|C81142|D6Ertd313e|Trn-SR|mKIAA4133	transportin 3	protein-coding
	chr9	41444102	41445904	+	Intergenic	54994	NR_029822	387236		NR_029822	ENSMUSG00000093354	Mir125b-1	Mirn125b|Mirn125b-1|mir-125b-1	microRNA 125b-1	ncRNA
	chr14	9050722	9051995	+	intron (NM_001305937, intron 1 of 2)	2596	NM_001305937	71393	Mm.292712	NM_027782	ENSMUSG00000021752	Kctd6	5430433B02Rik|AU044285	potassium channel tetramerisation domain containing 6	protein-coding
	chr3	51097905	51098802	+	intron (NM_023502, intron 4 of 9)	-16917	NM_001291063	69257	Mm.131038	NM_023502	ENSMUSG00000037174	Elf2	2610036A20Rik|A230104O07Rik|AW111824|BB183398|EU32|NERF|NERF-1A|NERF-1B|NERF-2	E74-like factor 2	protein-coding
	chr9	25662002	25662971	+	Intergenic	373304	NM_026189	67484	Mm.112977	NM_026189	ENSMUSG00000036611	Eepd1	2310005P05Rik|AI481005	endonuclease/exonuclease/phosphatase family domain containing 1	protein-coding
	chr4	88299008	88300953	+	Intergenic	-9617	NM_177347	230396	Mm.246592	NM_177347	ENSMUSG00000063376	Ifna13	-	interferon alpha 13	protein-coding
	chr6	35201252	35203526	+	promoter-TSS (NR_015608)	-310	NR_015608	67705	Mm.228046	NR_015608	ENSMUSG00000073155	1810058I24Rik	AI414869|AI848234	RIKEN cDNA 1810058I24 gene	ncRNA
	chr14	46333619	46335300	+	Intergenic	-56641	NM_001042719	114874	Mm.121918	NM_176845	ENSMUSG00000037697	Ddhd1	Mir5131|PA-PLA1	DDHD domain containing 1	protein-coding
	chr18	9156672	9157500	+	Intergenic	-55768	NM_008058	14370	Mm.184289	NM_008058	ENSMUSG00000036904	Fzd8	Fz8	frizzled class receptor 8	protein-coding
	chr11	88481125	88482231	+	intron (NR_131025, intron 1 of 2)	1113	NR_131025	68397	Mm.426889	NR_131025		0610039H22Rik	-	RIKEN cDNA 0610039H22 gene	ncRNA
	chr3	88375253	88377915	+	Intergenic	-7009	NM_025448	66256	Mm.7091	NM_025448	ENSMUSG00000041355	Ssr2	1500032E05Rik|AI315033|AU020133|TLAP|TRAPB|TRAPbeta	signal sequence receptor, beta	protein-coding
	chr1	11737952	11739278	+	intron (NM_001160369, intron 8 of 13)	334429	NM_001160371	320492	Mm.52021	NM_177173	ENSMUSG00000057715	A830018L16Rik	-	RIKEN cDNA A830018L16 gene	protein-coding
	chr3	6991393	6992366	+	Intergenic	-371436	NM_027048	69347	Mm.45822	NM_027048	ENSMUSG00000069118	1700008P02Rik	-	RIKEN cDNA 1700008P02 gene	protein-coding
	chr1	11340602	11341656	+	Intergenic	-63057	NM_001310451	320492	Mm.52021	NM_177173	ENSMUSG00000057715	A830018L16Rik	-	RIKEN cDNA A830018L16 gene	protein-coding
	chr2	4142340	4143783	+	intron (NM_172475, intron 1 of 22)	69152	NM_172475	209630	Mm.37932	NM_172475	ENSMUSG00000026657	Frmd4a	2700017I06Rik|5330420J21|AI594879|C230040M21Rik|Frmd4|Gm13190|OTTMUSG00000010806|mKIAA1294	FERM domain containing 4A	protein-coding
	chr10	23742602	23744217	+	Intergenic	-3619	NM_001010838	435206	Mm.377965	NM_001010838	ENSMUSG00000095569	Taar7d	taR-7d	trace amine-associated receptor 7D	protein-coding
	chr2	50120199	50121866	+	Intergenic	31165	NM_133839	109129	Mm.29214	NM_133839	ENSMUSG00000026766	Mmadhc	2010311D03Rik|AI314967|CblD	methylmalonic aciduria (cobalamin deficiency) cblD type, with homocystinuria	protein-coding
	chr8	66407862	66409334	+	intron (NM_001195687, intron 6 of 7)	22369	NM_001195687	244495	Mm.485331	NM_001195687	ENSMUSG00000094443	Sgol2b	EG244495|Gm4975|Sgo2B	shugoshin like 2b (S. pombe)	protein-coding
	chrX	153930002	153930948	+	promoter-TSS (NM_009214)	-497	NM_009214	20603	Mm.18652	NM_009214	ENSMUSG00000071708	Sms	AI427066|Gy|SPMSY|SpmST|gyro	spermine synthase	protein-coding
	chr14	93261932	93262820	+	Intergenic	1025731	NM_001271800	211712	Mm.37126	NM_001081377	ENSMUSG00000055421	Pcdh9	-	protocadherin 9	protein-coding
	chr16	21807597	21808668	+	intron (NR_037958, intron 2 of 2)	13712	NR_037957	100043489	Mm.326535	NR_037957	ENSMUSG00000097290	1300002E11Rik	1500026P21Rik	RIKEN cDNA 1300002E11 gene	ncRNA
	chr9	70664110	70666069	+	intron (NM_001324473, intron 4 of 8)	117526	NM_008280	15450	Mm.390187	NM_008280	ENSMUSG00000032207	Lipc	AI256194|HL|Hpl	lipase, hepatic	protein-coding
	chr1	121200795	121203187	+	Intergenic	116834	NM_008381	16324	Mm.3092	NM_008381	ENSMUSG00000037035	Inhbb	-	inhibin beta-B	protein-coding
	chr3	117897338	117898352	+	Intergenic	-238930	NR_029551	387155		NR_029551	ENSMUSG00000065569	Mir137	Mirn137|mir-137|mmu-mir-137	microRNA 137	ncRNA
	chr4	109984202	109985454	+	intron (NM_001163397, intron 1 of 5)	-24696	NM_001347178	15572	Mm.3970	NM_010488	ENSMUSG00000028546	Elavl4	Elav|Hud|PNEM	ELAV (embryonic lethal, abnormal vision, Drosophila)-like 4 (Hu antigen D)	protein-coding
	chr16	31342324	31343550	+	Intergenic	-28043	NM_001301354	11815	Mm.2082	NM_007470	ENSMUSG00000022548	Apod	-	apolipoprotein D	protein-coding
	chr12	100248925	100250100	+	Intergenic	90690	NM_198311	76260	Mm.282660	NM_029553	ENSMUSG00000021013	Ttc8	0610012F22Rik|AV001447|BBS8	tetratricopeptide repeat domain 8	protein-coding
	chr6	136616879	136618569	+	Intergenic	-7310	NM_025806	66857	Mm.3311	NM_025806	ENSMUSG00000030214	Plbd1	1100001H23Rik	phospholipase B domain containing 1	protein-coding
	chr5	137778294	137779201	+	Intergenic	-3937	NM_031406	83704	Mm.235625	NM_031406	ENSMUSG00000037344	Slc12a9	CIP1	solute carrier family 12 (potassium/chloride transporters), member 9	protein-coding
	chr4	104867525	104869432	+	intron (NM_080555, intron 2 of 5)	38526	NM_080555	67916	Mm.348326	NM_080555	ENSMUSG00000028517	Plpp3	1110003O22Rik|2610002D05Rik|AV025606|D4Bwg0538e|D4Bwg1535e|Lpp3|Ppab2b|Ppap2b	phospholipid phosphatase 3	protein-coding
	chr5	3293102	3294382	+	Intergenic	-50151	NM_009873	12571	Mm.31672	NM_009873	ENSMUSG00000040274	Cdk6	AI504062|Crk2	cyclin-dependent kinase 6	protein-coding
	chr3	64008752	64010744	+	Intergenic	-68346	NM_001104592	100125586	Mm.469888	NM_001104592	ENSMUSG00000043897	Vmn2r2	ENSMUSG00000043897	vomeronasal 2, receptor 2	protein-coding
	chr8	77549552	77551200	+	intron (NM_178017, intron 9 of 10)	-7209	NM_001136259	21968	Mm.1967	NM_011622	ENSMUSG00000042870	Tom1	-	target of myb1 trafficking protein	protein-coding
	chr3	139071152	139072662	+	intron (NM_198659, intron 10 of 13)	203050	NM_198659	381476	Mm.188334	NM_198659	ENSMUSG00000047940	Stpg2	B930007M17Rik|Gm1017	sperm tail PG rich repeat containing 2	protein-coding
	chr3	15255152	15256350	+	Intergenic	76551	NM_001076679	751864	Mm.431296	NM_001076679	ENSMUSG00000078783	Gm9733	-	predicted gene 9733	protein-coding
	chr6	72778202	72779761	+	Intergenic	-39942	NM_009332	21415	Mm.440067	NM_009332	ENSMUSG00000055799	Tcf7l1	Tcf-3|Tcf3|bHLHb21	transcription factor 7 like 1 (T cell specific, HMG box)	protein-coding
	chr3	27936663	27937834	+	intron (NM_008875, intron 6 of 25)	54155	NM_008875	18805	Mm.212039	NM_008875	ENSMUSG00000027695	Pld1	AA536939|C85393|Pld1a|Pld1b|mPLD1	phospholipase D1	protein-coding
	chr3	91766852	91769059	+	Intergenic	-50550	NM_207247	242100	Mm.297406	NM_207247	ENSMUSG00000042244	Pglyrp3	Gm420	peptidoglycan recognition protein 3	protein-coding
	chr13	85285683	85286807	+	Intergenic	-42745	NM_001347587	66671	Mm.18474	NM_023243	ENSMUSG00000021548	Ccnh	6330408H09Rik|AI661354|AV102684|AW538719	cyclin H	protein-coding
	chr1	187779258	187780650	+	Intergenic	161235	NM_146106	226791	Mm.257116	NM_146106	ENSMUSG00000039246	Lyplal1	BC027340|Q96AVO	lysophospholipase-like 1	protein-coding
	chr3	48245535	48246419	+	Intergenic	167045	NR_003617	66332	Mm.46124	NM_025493		1700018B24Rik	-	enhancer of rudimentary homolog pseudogene	pseudo
	chr9	106112894	106115075	+	intron (NM_011876, intron 2 of 8)	8545	NM_011876	23999	Mm.274346	NM_011876	ENSMUSG00000023277	Twf2	A6-related|AU014993|Ptk9l|Ptk9r	twinfilin actin binding protein 2	protein-coding
	chr19	11046602	11048015	+	intron (NM_023529, intron 1 of 8)	1852	NM_023529	69826	Mm.273404	NM_023529	ENSMUSG00000024731	Ms4a10	2010001N17Rik	membrane-spanning 4-domains, subfamily A, member 10	protein-coding
	chr16	36243902	36244582	+	intron (NM_029733, intron 2 of 4)	22594	NM_029733	76770	Mm.327617	NM_029733	ENSMUSG00000095620	2010005H15Rik	-	RIKEN cDNA 2010005H15 gene	protein-coding
	chr5	116832309	116833500	+	Intergenic	39969	NM_030704	80888	Mm.21549	NM_030704	ENSMUSG00000041548	Hspb8	AU018630|AW413033|Cryac|D5Ucla4|E2IG1|H11|H11K|HSP20-like|HSP22	heat shock protein 8	protein-coding
	chr8	74048991	74051089	+	Intergenic	11296	NM_198095	69550	Mm.260325	NM_198095	ENSMUSG00000046718	Bst2	2310015I10Rik|Bst-2|C87040|CD317|DAMP-1|GREG	bone marrow stromal cell antigen 2	protein-coding
	chr12	71811878	71812650	+	Intergenic	-114237	NM_028127	319710	Mm.2962	NM_028127	ENSMUSG00000048285	Frmd6	2610019M19Rik|4930488L10Rik|AW212977|Willin	FERM domain containing 6	protein-coding
	chr9	122194318	122195402	+	intron (NM_133979, intron 1 of 12)	8681	NM_001271873	102566	Mm.87676	NM_133979	ENSMUSG00000037949	Ano10	AI604832|Tmem16k	anoctamin 10	protein-coding
	chr4	108698836	108699730	+	intron (NM_001347169, intron 7 of 32)	9023	NR_030432	791075		NR_030432	ENSMUSG00000076444	Mir761	Mirn761|mir-761|mmu-mir-761	microRNA 761	ncRNA
	chr2	13499852	13501021	+	intron (NM_011701, intron 4 of 8)	4498	NM_011701	22352	Mm.268000	NM_011701	ENSMUSG00000026728	Vim	-	vimentin	protein-coding
	chr2	132606632	132607989	+	5' UTR (NM_007694, exon 1 of 5)	296	NM_007694	12653	Mm.255241	NM_007694	ENSMUSG00000027350	Chgb	Scg-1	chromogranin B	protein-coding
	chr7	150623189	150624381	+	Intergenic	23170	NM_009876	12577	Mm.168789	NM_009876	ENSMUSG00000037664	Cdkn1c	AL024410|CDKI|Kip2|p57(kip2)|p57Kip2	cyclin-dependent kinase inhibitor 1C (P57)	protein-coding
	chr6	52389841	52391584	+	Intergenic	-51733	NR_046049	74304	Mm.490579	NR_046049	ENSMUSG00000107895	1700094M24Rik	-	RIKEN cDNA 1700094M24 gene	ncRNA
	chr19	11897261	11898600	+	Intergenic	-4037	NM_001025307	20908	Mm.272264	NM_011502	ENSMUSG00000041488	Stx3	Syn-3	syntaxin 3	protein-coding
	chr6	13697658	13698600	+	Intergenic	-70163	NM_175312	101148	Mm.354863	NM_175312	ENSMUSG00000042742	Bmt2	AI666701|B630005N14Rik	base methyltransferase of 25S rRNA 2	protein-coding
	chr4	5442196	5443500	+	Intergenic	-116627	NR_038183	73872	Mm.427301	NR_038183	ENSMUSG00000086066	4930423M02Rik	-	RIKEN cDNA 4930423M02 gene	ncRNA
	chr15	37219132	37220337	+	intron (NM_026496, intron 6 of 15)	56943	NM_026496	252973	Mm.244612	NM_026496	ENSMUSG00000022286	Grhl2	0610015A08Rik|BOM|Tcfcp2l3|clft3	grainyhead-like 2 (Drosophila)	protein-coding
	chr3	142312660	142314750	+	Intergenic	-26795	NR_105802	102465200		NR_105802	ENSMUSG00000098871	Mir6381	Gm27963|mmu-mir-6381	microRNA 6381	ncRNA
	chr19	42484062	42485250	+	intron (NM_145123, intron 2 of 14)	21617	NM_145123	72832	Mm.313558	NM_145123	ENSMUSG00000042401	Crtac1	2810454P21Rik|AW047536|Crtac1B|Lotus	cartilage acidic protein 1	protein-coding
	chr13	98202140	98203831	+	Intergenic	-1940	NR_110432	100039691	Mm.219358	NR_110430	ENSMUSG00000078952	Lncenc1	ENSMUSG00000078952|Gm11019|Gm2373|Lincenc1|Platr18|linc-Enc1	long non-coding RNA, embryonic stem cells expressed 1	ncRNA
	chr3	10481883	10483950	+	Intergenic	-42786	NM_001127191	74718	Mm.440548	NM_029068	ENSMUSG00000027534	Snx16	4930522N22Rik|AI117577|AI747675	sorting nexin 16	protein-coding
	chr18	10310402	10311928	+	Intergenic	-14012	NM_001083628	381157	Mm.261535	NM_001083628	ENSMUSG00000042942	Greb1l	mKIAA4095	growth regulation by estrogen in breast cancer-like	protein-coding
	chr1	191653915	191656541	+	intron (NM_008976, intron 5 of 18)	90939	NM_026796	226830	Mm.156895	NM_026796	ENSMUSG00000026603	Smyd2	1110020E07Rik|4930402C15|KMT3C|Zmynd14	SET and MYND domain containing 2	protein-coding
	chr6	132890852	132891796	+	Intergenic	-9796	NM_207029	387354	Mm.377915	NM_207029	ENSMUSG00000063762	Tas2r129	T2R29|Tas2r29|mGR29|mt2r60	taste receptor, type 2, member 129	protein-coding
	chr3	51113638	51114774	+	intron (NM_023502, intron 3 of 9)	30360	NM_001291059	69257	Mm.131038	NM_023502	ENSMUSG00000037174	Elf2	2610036A20Rik|A230104O07Rik|AW111824|BB183398|EU32|NERF|NERF-1A|NERF-1B|NERF-2	E74-like factor 2	protein-coding
	chr18	8193452	8195325	+	Intergenic	325193	NM_153085	225131	Mm.204524	NM_153085	ENSMUSG00000024283	Wac	1110067P07Rik|A230035H12Rik|AI256735|AI256776|Wwp4	WW domain containing adaptor with coiled-coil	protein-coding
	chr8	87173675	87174996	+	Intergenic	12416	NM_010499	15936	Mm.399	NM_010499	ENSMUSG00000053560	Ier2	AI317238|Ch1|Pip92	immediate early response 2	protein-coding
	chr3	19133509	19135668	+	intron (NM_001122759, intron 7 of 12)	30420	NM_008802	18583	Mm.355614	NM_008802	ENSMUSG00000069094	Pde7a	AU015378|AW047537	phosphodiesterase 7A	protein-coding
	chr3	83783845	83785223	+	intron (NM_172681, intron 3 of 34)	59549	NM_172681	229473	Mm.28838	NM_172681	ENSMUSG00000033767	D930015E06Rik	Kiaa0922|mKIAA0922	RIKEN cDNA D930015E06 gene	protein-coding
	chr10	20809952	20813342	+	Intergenic	51021	NM_001177776	52906	Mm.253280	NM_026203	ENSMUSG00000019986	Ahi1	1700015F03Rik|Ahi-1|D10Bwg0629e	Abelson helper integration site 1	protein-coding
	chr3	95476689	95481257	+	Intergenic	12867	NM_144899	229595	Mm.490574	NM_144899	ENSMUSG00000015850	Adamtsl4	ADAMTSL-4|Tsrc1	ADAMTS-like 4	protein-coding
	chr13	102875252	102876934	+	Intergenic	-337921	NM_001077495	18708	Mm.259333	NM_001024955	ENSMUSG00000041417	Pik3r1	PI3K|p50alpha|p55alpha|p85alpha	phosphatidylinositol 3-kinase, regulatory subunit, polypeptide 1 (p85 alpha)	protein-coding
	chr11	8540999	8542812	+	intron (NM_001083587, intron 1 of 30)	22633	NM_001083587	319939	Mm.337820	NM_001083587	ENSMUSG00000020422	Tns3	BC023928|F830010I22Rik|TEM6|Tens1	tensin 3	protein-coding
	chr16	45348302	45350386	+	Intergenic	59822	NM_010818	17470	Mm.245851	NM_010818	ENSMUSG00000022661	Cd200	Mox2|OX2	CD200 antigen	protein-coding
	chr10	14302983	14305050	+	Intergenic	-39174	NM_001002268	215798	Mm.440142	NM_001002268	ENSMUSG00000039116	Adgrg6	1190004A11Rik|AI449247|AW045736|DREG|Gm222|Gpr126	adhesion G protein-coupled receptor G6	protein-coding
	chr16	90436917	90438504	+	intron (NM_015755, intron 2 of 10)	51068	NM_015755	26559	Mm.125874	NM_015755	ENSMUSG00000053414	Hunk	Bstk1|Mak-v	hormonally upregulated Neu-associated kinase	protein-coding
	chrX	11624516	11626325	+	intron (NM_001168321, intron 7 of 13)	32259	NM_175045	71458	Mm.196328	NM_029510	ENSMUSG00000040363	Bcor	2900008C10Rik|5830466J11Rik|8430401K06Rik|BcorR|D930024N20Rik|mKIAA1575	BCL6 interacting corepressor	protein-coding
	chr3	58365064	58366650	+	Intergenic	-14723	NM_001040396	69227	Mm.270950	NM_001040396	ENSMUSG00000075700	Selenot	2810407C02Rik|5730408P04Rik|Selt	selenoprotein T	protein-coding
	chr10	6055512	6057992	+	intron (NM_031185, intron 1 of 3)	23460	NM_031185	83397	Mm.27481	NM_031185	ENSMUSG00000038587	Akap12	AI317366|SSeCKS|Srcs5|Tsga12	A kinase (PRKA) anchor protein (gravin) 12	protein-coding
	chr1	71719547	71721315	+	Intergenic	20522	NR_040308	100042814	Mm.405775	NR_040308	ENSMUSG00000073652	Apol7d	ENSMUSG00000073652|Gm15456|OTTMUSG00000022136	apolipoprotein L 7d	ncRNA
	chr9	65673944	65676236	+	intron (NM_172536, intron 1 of 9)	281	NM_172536	214812	Mm.139231	NM_172536	ENSMUSG00000040524	Zfp609	9830165N24|BC016271|Znf609|mKIAA0295	zinc finger protein 609	protein-coding
	chr13	4182152	4183071	+	Intergenic	-7822	NM_013778	27384	Mm.27447	NM_013778	ENSMUSG00000021213	Akr1c13	mKIAA4014	aldo-keto reductase family 1, member C13	protein-coding
	chr5	3942863	3944181	+	intron (NM_194462, intron 1 of 47)	15336	NM_194462	100986	Mm.46044	NM_194462	ENSMUSG00000040407	Akap9	5730481H23Rik|AKAP-9|AKAP450|AW545847|C79026|G1-448-15|PRKA9|mKIAA0803|mei2-5|repro12	A kinase (PRKA) anchor protein (yotiao) 9	protein-coding
	chr1	44387852	44390100	+	Intergenic	-113200	NM_207281	403183	Mm.336176	NM_207281	ENSMUSG00000046828	Mettl21e	4832428D23Rik|Gm991	methyltransferase like 21E	protein-coding
	chr2	154291378	154292460	+	intron (NM_001285446, intron 1 of 10)	29699	NM_009823	12396	Mm.29914	NM_009823	ENSMUSG00000038533	Cbfa2t2	A430091M07|C330013D05Rik|Cbfa2t2h|MTGR1	core-binding factor, runt domain, alpha subunit 2, translocated to, 2 (human)	protein-coding
	chr8	6606851	6607808	+	Intergenic	-1502042	NM_011388	20494	Mm.3500	NM_011388	ENSMUSG00000023073	Slc10a2	9130221J18Rik|AI605518|ASBT|IBAT|ISBT	solute carrier family 10, member 2	protein-coding
	chr3	9645452	9647175	+	Intergenic	-36228	NM_133218	170753	Mm.212908	NM_133218	ENSMUSG00000040209	Zfp704	C030026M03|C030034L19Rik|Gig1|Znf704	zinc finger protein 704	protein-coding
	chr18	80380916	80382300	+	Intergenic	-1370	NR_131039	105246506	Mm.392326	NR_131039		LOC105246506	-	uncharacterized LOC105246506	ncRNA
	chr9	61292711	61295390	+	Intergenic	73877	NM_001083927	21887	Mm.24255	NM_009389	ENSMUSG00000032280	Tle3	2610103N05Rik|ESG|Grg3a|Grg3b|mKIAA1547	transducin-like enhancer of split 3	protein-coding
	chr4	136455636	136456529	+	Intergenic	-1323	NM_007572	12259	Mm.439957	NM_007572	ENSMUSG00000036887	C1qa	AI255395|C1q	complement component 1, q subcomponent, alpha polypeptide	protein-coding
	chr8	8130406	8131520	+	Intergenic	529810	NM_010111	13642	Mm.209813	NM_010111	ENSMUSG00000001300	Efnb2	ELF-2|Epl5|Eplg5|Htk-L|LERK-5|Lerk5|NLERK-1	ephrin B2	protein-coding
	chr13	57595817	57597024	+	intron (NM_001166466, intron 7 of 11)	413273	NM_009262	20745	Mm.379020	NM_009262	ENSMUSG00000056222	Spock1	Spock|Ticn1|testican	sparc/osteonectin, cwcv and kazal-like domains proteoglycan 1	protein-coding
	chr13	23676152	23677950	+	TTS (NM_001290530)	788	NM_001290530	319179	Mm.440391	NM_178194	ENSMUSG00000047246	Hist1h2be	-	histone cluster 1, H2be	protein-coding
	chr13	4824689	4825817	+	Intergenic	-216843	NM_018859	56043	Mm.251908	NM_018859	ENSMUSG00000045410	Akr1e1	1810061I10Rik|Akr1e2	aldo-keto reductase family 1, member E1	protein-coding
	chr10	77853183	77855342	+	Intergenic	17028	NR_105872	102465547		NR_105872	ENSMUSG00000098376	Mir6907	Gm27351|mmu-mir-6907	microRNA 6907	ncRNA
	chr2	71556634	71558212	+	promoter-TSS (NR_037979)	-51	NR_037979	381371	Mm.330284	NM_201366	ENSMUSG00000064263	Platr26	Gm1631	pluripotency associated transcript 26	ncRNA
	chr18	34251602	34253627	+	Intergenic	-85754	NM_013512	13824	Mm.3465	NM_013512	ENSMUSG00000024376	Epb41l4a	Epb4.1l4|Epb4.1l4a|NBL4	erythrocyte membrane protein band 4.1 like 4a	protein-coding
	chr17	81208250	81210300	+	Intergenic	-81910	NM_001290345	225028	Mm.311948	NM_001081357	ENSMUSG00000024242	Map4k3	4833416M01Rik|4833416M07Rik|9530052P13Rik|Glk|MAPKKKK3|MEKKK 3|MEKKK3|RAB8IPL1	mitogen-activated protein kinase kinase kinase kinase 3	protein-coding
	chr16	4013732	4014900	+	Intergenic	-12638	NM_177472	52864	Mm.29935	NM_177472	ENSMUSG00000039738	Slx4	AI256635|AI426760|Btbd12|D16Bwg1016e	SLX4 structure-specific endonuclease subunit homolog (S. cerevisiae)	protein-coding
	chr13	80007896	80008794	+	Intergenic	-1014338	NM_001042591	105171	Mm.423137	NM_001042591	ENSMUSG00000074794	Arrdc3	AI450344|mKIAA1376	arrestin domain containing 3	protein-coding
	chr3	121279170	121281233	+	Intergenic	-44939	NM_145394	213603	Mm.33062	NM_145394	ENSMUSG00000039865	Slc44a3	BC010552	solute carrier family 44, member 3	protein-coding
	chr10	68498833	68499689	+	Intergenic	-172039	NM_001252636	69288	Mm.26659	NM_001081347	ENSMUSG00000019944	Rhobtb1	1700008H16Rik|3110048G13Rik|AI173445|AI573858|AV350930	Rho-related BTB domain containing 1	protein-coding
	chr11	63084307	63085800	+	Intergenic	138748	NM_001302260	18858	Mm.1237	NM_008885	ENSMUSG00000018217	Pmp22	22kDa|Gas-3|HNPP|Tr|trembler	peripheral myelin protein 22	protein-coding
	chr10	7181291	7182450	+	Intergenic	-31478	NR_045946	619314	Mm.145928	NR_045946	ENSMUSG00000110909	B020014A21Rik	-	RIKEN cDNA B020014A21 gene	ncRNA
	chr17	53594402	53596256	+	intron (NM_172497, intron 1 of 12)	7317	NM_172497	211482	Mm.60887	NM_172497	ENSMUSG00000023931	Efhb	4921525D22Rik	EF hand domain family, member B	protein-coding
	chr2	77423552	77425937	+	intron (NM_178723, intron 3 of 9)	-67021	NM_001113400	241494	Mm.490320	NM_178723	ENSMUSG00000027016	Zfp385b	B830010L13Rik|C130013B13Rik|Zfp533|Znf385b	zinc finger protein 385B	protein-coding
	chr4	61684387	61686750	+	Intergenic	29583	NM_001012323	381530	Mm.460005	NM_001012323	ENSMUSG00000078672	Mup20	Gm12560|Mup24|OTTMUSG00000007485|darcin	major urinary protein 20	protein-coding
	chr3	79371623	79372650	+	promoter-TSS (NM_001162999)	-535	NM_001162999	329679	Mm.244005	NM_001162999	ENSMUSG00000061175	Fnip2	D630023B12Rik|mKIAA1450	folliculin interacting protein 2	protein-coding
	chr5	30499443	30500617	+	intron (NM_145558, intron 7 of 15)	2751	NR_035486	100316709		NR_035486	ENSMUSG00000088113	Mir1960	mir-1960|mmu-mir-1960	microRNA 1960	ncRNA
	chr11	112671728	112673319	+	Intergenic	-12201	NR_126071	100038732	Mm.65345	NR_126070	ENSMUSG00000075437	Gm11681	-	predicted gene 11681	ncRNA
	chr9	110853383	110858562	+	intron (NM_028838, intron 1 of 8)	1923	NM_028838	74249	Mm.307615	NM_028838	ENSMUSG00000032495	Lrrc2	2400002D05Rik|4933431K03Rik	leucine rich repeat containing 2	protein-coding
	chr4	117033350	117035839	+	intron (NM_025739, intron 2 of 14)	13472	NM_001310729	66743	Mm.318331	NM_025739	ENSMUSG00000028677	Rnf220	4732477A13|4931406I20Rik|5730503K05Rik|AV302541	ring finger protein 220	protein-coding
	chr2	153405933	153407145	+	Intergenic	-50832	NM_001134300	329540	Mm.50600	NM_001001986	ENSMUSG00000061411	Nol4l	4931410H15|8430427H17Rik|AI429157|Gm1636	nucleolar protein 4-like	protein-coding
	chr9	123639962	123641192	+	Intergenic	-13902	NM_033322	93730	Mm.378263	NM_033322	ENSMUSG00000025245	Lztfl1	5530402H04Rik|6130400H19Rik|AI414725|AW048545	leucine zipper transcription factor-like 1	protein-coding
	chr2	149807996	149809460	+	intron (NM_001085521, intron 3 of 3)	152209	NM_001085521	433485	Mm.330649	NM_001085521	ENSMUSG00000074736	Syndig1	AW123113|DSPC2|Gm14134|H2C20orf39|OTTMUSG00000015750|Tmem90b	synapse differentiation inducing 1	protein-coding
	chr2	134897913	134899497	+	intron (NM_001145830, intron 3 of 31)	142647	NR_040517	78805	Mm.78702	NR_040517	ENSMUSG00000085247	4930545L23Rik	-	RIKEN cDNA 4930545L23 gene	ncRNA
	chr5	53857802	53859170	+	Intergenic	-88532	NM_001080928	19664	Mm.209292	NM_009035	ENSMUSG00000039191	Rbpj	AI843960|CBF1|Igkjrb|Igkrsbp|RBP-J|RBP-J kappa|RBP-Jkappa|RBPjk|Rbpsuh	recombination signal binding protein for immunoglobulin kappa J region	protein-coding
	chr19	23131722	23133558	+	Intergenic	-83076	NM_010638	16601	Mm.291595	NM_010638	ENSMUSG00000033863	Klf9	2310051E17Rik|AA589643|BTEB-1|Bteb1|ENSMUSG00000055440|Gm9971	Kruppel-like factor 9	protein-coding
	chrX	19519052	19521158	+	Intergenic	-116591	NM_021715	60322	Mm.44827	NM_021715	ENSMUSG00000037347	Chst7	2600013M07Rik|C6ST-2|GST5|Gn6st-4|glcNAc6ST-4	carbohydrate (N-acetylglucosamino) sulfotransferase 7	protein-coding
	chr14	91876802	91878452	+	Intergenic	1350929	NR_045712	74967	Mm.390704	NR_045712		4930474H20Rik	-	RIKEN cDNA 4930474H20 gene	ncRNA
	chr11	101645807	101649475	+	Intergenic	-1017	NM_001316365	18612	Mm.5025	NM_008815	ENSMUSG00000017724	Etv4	AW414408|Pea-3|Pea3	ets variant 4	protein-coding
	chr15	16375955	16377000	+	Intergenic	-331379	NM_009869	12565	Mm.439758	NM_009869	ENSMUSG00000025370	Cdh9	-	cadherin 9	protein-coding
	chr3	68296062	68297793	+	intron (NM_001282045, intron 1 of 7)	-1176	NM_001282044	30953	Mm.331064	NM_013928	ENSMUSG00000027777	Schip1	Nf2ip|Schip-1	schwannomin interacting protein 1	protein-coding
	chr5	110527544	110529653	+	promoter-TSS (NM_207279)	-390	NM_207279	403178	Mm.297057	NM_207279	ENSMUSG00000064247	Plcxd1	A330045H12Rik|Gm576	phosphatidylinositol-specific phospholipase C, X domain containing 1	protein-coding
	chr9	21964773	21967976	+	Intergenic	5084	NM_001082532	66268	Mm.28924	NM_025457	ENSMUSG00000010607	Pigyl	1810008A14Rik|PIG-Y|Pigy	phosphatidylinositol glycan anchor biosynthesis, class Y-like	protein-coding
	chr13	94734902	94735796	+	Intergenic	-92402	NM_172589	218454	Mm.316553	NM_172589	ENSMUSG00000045312	Lhfpl2	6030465B15|AI447312|AW050335|mKIAA0206|vgim	lipoma HMGIC fusion partner-like 2	protein-coding
	chr8	29877902	29879736	+	intron (NM_001347498, intron 4 of 14)	451289	NM_001347499	210801	Mm.248433	NM_153135	ENSMUSG00000063626	Unc5d	D930029E11Rik|Unc5h4|mKIAA1777	unc-5 netrin receptor D	protein-coding
	chr11	13877806	13879221	+	Intergenic	200531	NR_131011	75280	Mm.108492	NR_131011	ENSMUSG00000085452	4930554G24Rik	-	RIKEN cDNA 4930554G24 gene	ncRNA
	chrX	114430352	114431100	+	Intergenic	302360	NM_001102665	100039319	Mm.469831	NM_001102665	ENSMUSG00000067441	Gm14920	ENSMUSG00000067441|Gm1539|H2A.Bbd1|H2A.Lap1|OTTMUSG00000018481	predicted pseudogene 14920	protein-coding
	chr9	49876290	49877264	+	Intergenic	164510	NR_131161	71873		NR_131161	ENSMUSG00000110916	2310003N18Rik	-	RIKEN cDNA 2310003N18 gene	ncRNA
	chr3	35621654	35623247	+	Intergenic	-30610	NM_029570	76295	Mm.239416	NM_029570	ENSMUSG00000037400	Atp11b	1110019I14Rik|ATPIF|ATPIR|mKIAA0956	ATPase, class VI, type 11B	protein-coding
	chr10	40082187	40083672	+	intron (NM_001291816, intron 1 of 11)	13815	NM_001291816	78334	Mm.200924	NM_198164	ENSMUSG00000038481	Cdk19	2700084L06Rik|AI845279|AW228747|CDK11|Cdc2l6|mKIAA1028	cyclin-dependent kinase 19	protein-coding
	chr6	122691706	122693995	+	promoter-TSS (NM_011401)	-87	NM_011401	20527	Mm.395108	NM_011401	ENSMUSG00000003153	Slc2a3	AA408729|AL023014|AL024341|AU040424|C78366|Glut-3|Glut3	solute carrier family 2 (facilitated glucose transporter), member 3	protein-coding
	chr2	122195499	122196963	+	Intergenic	-1577	NM_001013829	435684	Mm.458215	NM_001013829	ENSMUSG00000033256	Shf	-	Src homology 2 domain containing F	protein-coding
	chr6	39384393	39386250	+	Intergenic	-14953	NM_018810	54484	Mm.270484	NM_018810	ENSMUSG00000029922	Mkrn1	RFP	makorin, ring finger protein, 1	protein-coding
	chr9	65059110	65060199	+	Intergenic	-2843	NM_177460	214424	Mm.31129	NM_177460	ENSMUSG00000032392	Parp16	ARTD15|BC055447|C79952|PARP-16	poly (ADP-ribose) polymerase family, member 16	protein-coding
	chr13	50605802	50607096	+	Intergenic	33654	NR_030453	751559		NR_030453	ENSMUSG00000095697	Mir683-1	Gm26093|Mirn683|Mirn683-1|Mirn683a|mmu-mir-683|mmu-mir-683-1	microRNA 683-1	ncRNA
	chr7	140393811	140394900	+	Intergenic	74421	NR_046279	74970	Mm.491044	NR_046279	ENSMUSG00000109816	4930483O08Rik	-	RIKEN cDNA 4930483O08 gene	ncRNA
	chr10	129856493	129858000	+	intron (NM_001102602, intron 5 of 5)	9422	NM_001102602	623734	Mm.469840	NM_001102602	ENSMUSG00000092048	Vmn2r85	EG623734	vomeronasal 2, receptor 85	protein-coding
	chr1	10869775	10870822	+	Intergenic	-113248	NM_029525	109294	Mm.123247	NM_029525	ENSMUSG00000048960	Prex2	6230420N16Rik|AI316880|AI553603|C030045D06Rik|D430013K02|Depdc2|P-Rex2	phosphatidylinositol-3,4,5-trisphosphate-dependent Rac exchange factor 2	protein-coding
	chr16	16367017	16368150	+	Intergenic	-8459	NM_001276340	74006	Mm.218820	NM_152816	ENSMUSG00000022789	Dnm1l	6330417M19Rik|AI450666|Dlp1|Dnmlp1|Drp1|python	dynamin 1-like	protein-coding
	chr6	4968763	4971194	+	intron (NM_181595, intron 2 of 15)	116658	NM_181595	243725	Mm.332901	NM_181595	ENSMUSG00000032827	Ppp1r9a	2810430P21Rik|4930518N04Rik|5330407E15|A230094E16Rik|BB181831|NRB|mKIAA1222|neurabin-I	protein phosphatase 1, regulatory (inhibitor) subunit 9A	protein-coding
	chr7	73017840	73019205	+	intron (NM_011048, intron 1 of 21)	11500	NM_011048	18553	Mm.294007	NM_011048	ENSMUSG00000030513	Pcsk6	C86343|Pace4|SPC4	proprotein convertase subtilisin/kexin type 6	protein-coding
	chr9	42939464	42941404	+	intron (NM_011139, intron 10 of 12)	-15781	NM_001034863	235300	Mm.261326	NM_001034863	ENSMUSG00000048503	Tmem136	AA396355|Gm184	transmembrane protein 136	protein-coding
	chr1	7036994	7037976	+	Intergenic	-41516	NM_183028	319263	Mm.21539	NM_183028	ENSMUSG00000051285	Pcmtd1	8430411F12Rik|A030012M09Rik	protein-L-isoaspartate (D-aspartate) O-methyltransferase domain containing 1	protein-coding
	chr5	123607802	123608729	+	intron (NM_001040398, intron 10 of 16)	16063	NM_001040398	208043	Mm.250391	NM_177581	ENSMUSG00000038384	Setd1b	AA516740|BC035291|KMT2G|mKIAA1076	SET domain containing 1B	protein-coding
	chr8	48423787	48425523	+	intron (NM_175162, intron 1 of 4)	13047	NM_175162	71069	Mm.23973	NM_175162	ENSMUSG00000038143	Stox2	4933409N07Rik|AI449080|AI835114|mKIAA1392	storkhead box 2	protein-coding
	chr7	3521979	3523500	+	Intergenic	-19306	NM_177363	245126	Mm.245747	NM_177363	ENSMUSG00000053338	Tarm1	9930022N03Rik|ENSMUSG00000053338|Gm9904|OLT-2	T cell-interacting, activating receptor on myeloid cells 1	protein-coding
	chr15	100097852	100101058	+	Intergenic	-11813	NM_183109	75002	Mm.261400	NM_183109	ENSMUSG00000045631	Tmprss12	4930478A21Rik	transmembrane (C-terminal) protease, serine 12	protein-coding
	chr1	154886710	154888117	+	intron (NM_175460, intron 1 of 10)	85182	NM_175460	226518	Mm.40548	NM_175460	ENSMUSG00000042751	Nmnat2	AI843915|D030041I09Rik|PNAT1|PNAT2	nicotinamide nucleotide adenylyltransferase 2	protein-coding
	chr11	107213726	107216516	+	intron (NM_145823, intron 1 of 9)	116913	NM_145823	71795	Mm.397413	NM_145823	ENSMUSG00000040430	Pitpnc1	1110020B03Rik|5830436L09Rik|AI662802|AI851387|C330017I21Rik|Dnr411|RDGBB|RDGBB1|rdgB-beta	phosphatidylinositol transfer protein, cytoplasmic 1	protein-coding
	chr10	36942714	36943619	+	Intergenic	-84434	NM_008538	17118	Mm.30059	NM_008538	ENSMUSG00000069662	Marcks	Macs|PKCSL	myristoylated alanine rich protein kinase C substrate	protein-coding
	chr13	97654202	97655124	+	Intergenic	-39981	NM_001166065	218476	Mm.483490	NM_001166065	ENSMUSG00000091387	Gcnt4	C2gnt3|Gm279|Gm73	glucosaminyl (N-acetyl) transferase 4, core 2 (beta-1,6-N-acetylglucosaminyltransferase)	protein-coding
	chr6	140551338	140552718	+	Intergenic	-19156	NM_178803	11569	Mm.86453	NM_009637	ENSMUSG00000030232	Aebp2	AU023766|B230313N05Rik	AE binding protein 2	protein-coding
	chr14	76914969	76916494	+	non-coding (NR_045660, exon 3 of 4)	4931	NR_045660	75789	Mm.159571	NR_045660	ENSMUSG00000097172	4930444M15Rik	-	RIKEN cDNA 4930444M15 gene	ncRNA
	chr1	78596601	78599241	+	Intergenic	-56479	NM_001033606	74205	Mm.276016	NM_028817	ENSMUSG00000032883	Acsl3	2610510B12Rik|Acs3|C85929|Facl3|Pro2194	acyl-CoA synthetase long-chain family member 3	protein-coding
	chr3	112045352	112046553	+	Intergenic	361131	NR_045362	625585	Mm.389497	NR_045362	ENSMUSG00000104543	Gm6602	-	predicted gene 6602	ncRNA
	chr3	6922124	6923550	+	Intergenic	-302394	NM_027048	69347	Mm.45822	NM_027048	ENSMUSG00000069118	1700008P02Rik	-	RIKEN cDNA 1700008P02 gene	protein-coding
	chr12	27766964	27768661	+	Intergenic	32048	NR_045052	100504347	Mm.130500	NR_045052		Gm20187	-	predicted gene, 20187	ncRNA
	chr8	80591375	80593230	+	Intergenic	-144939	NM_183096	73301	Mm.61243	NM_183096	ENSMUSG00000037101	Ttc29	1700031F13Rik	tetratricopeptide repeat domain 29	protein-coding
	chr10	77558979	77560152	+	Intergenic	27452	NM_015790	50723	Mm.17819	NM_015790	ENSMUSG00000000732	Icosl	AU044799|B7-H2|B7RP-1|B7h|BG071784|GI50|GL50|GL50-B|ICOS-L|Icoslg|LICOS|Ly115l|mKIAA0653	icos ligand	protein-coding
	chr9	116192354	116193714	+	Intergenic	-108553	NM_009371	21813	Mm.172346	NM_009371	ENSMUSG00000032440	Tgfbr2	1110020H15Rik|AU042018|DNIIR|RIIDN|TBR-II|TbetaR-II|TbetaRII	transforming growth factor, beta receptor II	protein-coding
	chr3	98013245	98014345	+	Intergenic	-12284	NM_026328	67709	Mm.46306	NM_026328	ENSMUSG00000027876	Reg4	2010002L15Rik|GISP|RELP	regenerating islet-derived family, member 4	protein-coding
	chr9	7721095	7722729	+	Intergenic	-26281	NR_126562	102722	Mm.334941	NR_126562	ENSMUSG00000086381	AV064505	-	expressed sequence AV064505	ncRNA
	chr10	129283502	129285099	+	Intergenic	-4204	NM_146795	258791	Mm.337275	NM_146795	ENSMUSG00000049052	Olfr812	MOR110-1	olfactory receptor 812	protein-coding
	chr6	136416302	136421700	+	Intergenic	-48371	NM_019426	54343	Mm.173271	NM_019426	ENSMUSG00000030213	Atf7ip	2610204M12Rik|AM|Mcaf1	activating transcription factor 7 interacting protein	protein-coding
	chr10	6403506	6406572	+	intron (NM_001159942, intron 11 of 16)	-31573	NM_172308	270685	Mm.184752	NM_172308	ENSMUSG00000040675	Mthfd1l	2410004L15Rik|AI647056|Fthfsdc1	methylenetetrahydrofolate dehydrogenase (NADP+ dependent) 1-like	protein-coding
	chr19	4988564	4989569	+	intron (NM_153553, intron 1 of 7)	905	NM_153553	225872	Mm.287867	NM_153553	ENSMUSG00000045903	Npas4	LE-PAS|Nxf	neuronal PAS domain protein 4	protein-coding
	chr9	37590126	37591093	+	Intergenic	10387	NM_146749	258744	Mm.347661	NM_146749	ENSMUSG00000058628	Olfr875	MOR161-4	olfactory receptor 875	protein-coding
	chr1	87890063	87890700	+	Intergenic	-28136	NM_001122732	70060	Mm.196313	NM_027029	ENSMUSG00000026226	Spata3	1700011N12Rik|1700029H01Rik|4930424D10Rik|Mtsarg1|Tsarg1	spermatogenesis associated 3	protein-coding
	chr9	105740702	105742200	+	Intergenic	-11036	NM_001102607	245026	Mm.482507	NM_172927	ENSMUSG00000043719	Col6a6	E330019B14|E330026B02Rik	collagen, type VI, alpha 6	protein-coding
	chr9	32222153	32223263	+	Intergenic	21138	NM_001168354	56379	Mm.390168	NM_019659	ENSMUSG00000041248	Kcnj1	Kir1.1|ROMK|Romk2	potassium inwardly-rectifying channel, subfamily J, member 1	protein-coding
	chr11	30391529	30393450	+	Intergenic	-20660	NM_001100394	75087	Mm.159422	NM_001100394	ENSMUSG00000040919	4930505A04Rik	-	RIKEN cDNA 4930505A04 gene	protein-coding
	chr3	111891002	111892200	+	Intergenic	206780	NR_045362	625585	Mm.389497	NR_045362	ENSMUSG00000104543	Gm6602	-	predicted gene 6602	ncRNA
	chr2	28288122	28289143	+	Intergenic	-14829	NM_001005420	241289	Mm.330095	NM_001005420	ENSMUSG00000035829	Ppp1r26	Gm347|Kiaa0649|mKIAA0649	protein phosphatase 1, regulatory subunit 26	protein-coding
	chr10	8608776	8609958	+	Intergenic	-3499	NM_175155	70097	Mm.338275	NM_175155	ENSMUSG00000015305	Sash1	1100001C18Rik|2500002E12Rik|A330076K04Rik|mKIAA0790	SAM and SH3 domain containing 1	protein-coding
	chr9	40587962	40591136	+	intron (NM_133733, intron 6 of 6)	-19807	NM_031165	15481	Mm.290774	NM_031165	ENSMUSG00000015656	Hspa8	2410008N15Rik|Hsc70|Hsc71|Hsc73|Hsp73|Hspa10	heat shock protein 8	protein-coding
	chr6	16311752	16312721	+	Intergenic	536205	NM_031198	21426	Mm.36217	NM_031198	ENSMUSG00000029553	Tfec	BB107417|Tcfec|bHLHe34	transcription factor EC	protein-coding
	chr16	22955491	22956459	+	intron (NM_053176, intron 3 of 6)	4830	NM_053176	94175	Mm.358794	NM_053176	ENSMUSG00000022877	Hrg	AI265597|AW413091|D16jh2|D18020|Hprg|Hrgp	histidine-rich glycoprotein	protein-coding
	chr2	136939754	136943427	+	intron (NM_013822, intron 1 of 25)	666	NM_013822	16449	Mm.22398	NM_013822	ENSMUSG00000027276	Jag1	ABE2|Gsfabe2|Htu|Ozz|Ser-1	jagged 1	protein-coding
	chr1	12576875	12578250	+	Intergenic	-80082	NR_045297	329096	Mm.417782	NR_045297	ENSMUSG00000097171	Gm17644	4932411L15	predicted gene, 17644	ncRNA
	chr19	22308413	22309338	+	intron (NM_001035243, intron 1 of 23)	95268	NM_001035242	226025	Mm.131943	NM_177341	ENSMUSG00000052387	Trpm3	6330504P12Rik|9330180E14|AU018608|B930001P07Rik|LTRPC3|MLSN2	transient receptor potential cation channel, subfamily M, member 3	protein-coding
	chr5	135417284	135419311	+	3' UTR (NM_024479, exon 6 of 6)	4507	NM_009903	12740	Mm.7339	NM_009903	ENSMUSG00000047501	Cldn4	Cep-r|Cpetr|Cpetr1	claudin 4	protein-coding
	chr15	50731598	50732764	+	Intergenic	-10594	NM_032000	83925	Mm.30466	NM_032000	ENSMUSG00000038679	Trps1	AI115454|AI447310|D15Ertd586e	trichorhinophalangeal syndrome I (human)	protein-coding
	chr11	31919835	31920761	+	intron (NM_008741, intron 3 of 4)	19021	NM_001290681	18197	Mm.3304	NM_008741	ENSMUSG00000020297	Nsg2	-	neuron specific gene family member 2	protein-coding
	chr19	41080852	41082297	+	Intergenic	-12549	NM_008528	17060	Mm.9749	NM_008528	ENSMUSG00000061132	Blnk	BASH|Bca|Ly-57|Ly57|Lyw-57|SLP-65	B cell linker	protein-coding
	chr4	16881264	16882500	+	Intergenic	790625	NR_045765	100415915	Mm.387180	NR_045765	ENSMUSG00000085112	A530072M11Rik	-	RIKEN cDNA gene A530072M11	ncRNA
	chr9	38214602	38216010	+	Intergenic	6010	NM_146869	258869	Mm.335067	NM_146869	ENSMUSG00000049098	Olfr147	M3|MOR164-1	olfactory receptor 147	protein-coding
	chr9	4047173	4048800	+	Intergenic	261508	NR_136941	67618	Mm.33970	NM_026276	ENSMUSG00000025894	Aasdhppt	2010309J24Rik|2810407B07Rik|AASD-PPT|CGI-80|LYS2|LYS5	aminoadipate-semialdehyde dehydrogenase-phosphopantetheinyl transferase	protein-coding
	chr17	7064423	7065799	+	Intergenic	34575	NR_030465	751529		NR_030465	ENSMUSG00000076218	Mir692-1	Mirn692-1|mir-692-1	microRNA 692-1	ncRNA
	chr4	117944090	117945386	+	intron (NM_011213, intron 3 of 32)	19264	NM_011213	19268	Mm.29855	NM_011213	ENSMUSG00000033295	Ptprf	AA591035|LAR|LARS|RPTP-LAR	protein tyrosine phosphatase, receptor type, F	protein-coding
	chr3	67307407	67309050	+	intron (NM_001164763, intron 1 of 5)	11217	NM_001164763	109222	Mm.38002	NM_001164763	ENSMUSG00000049404	Rarres1	5430417P09Rik|AI662122	retinoic acid receptor responder (tazarotene induced) 1	protein-coding
	chr4	17018910	17019795	+	Intergenic	-760688	NR_135158	17389	Mm.187315	NM_019724	ENSMUSG00000028226	Mmp16	MT-MMP 3|MT3-MMP|Mt3mmp	matrix metallopeptidase 16	protein-coding
	chr6	123646502	123647998	+	Intergenic	-5589	NM_001104638	435916	Mm.469874	NM_001104638	ENSMUSG00000091620	Vmn2r23	EG435916	vomeronasal 2, receptor 23	protein-coding
	chr8	4581739	4583550	+	Intergenic	-30526	NM_145591	233987	Mm.102799	NM_145591	ENSMUSG00000058748	Zfp958	-	zinc finger protein 958	protein-coding
	chr6	12784567	12786033	+	Intergenic	-86047	NM_001164805	330267	Mm.11989	NM_001164805	ENSMUSG00000032625	Thsd7a	Gm837	thrombospondin, type I, domain containing 7A	protein-coding
	chr1	188084971	188086103	+	Intergenic	-144348	NM_146106	226791	Mm.257116	NM_146106	ENSMUSG00000039246	Lyplal1	BC027340|Q96AVO	lysophospholipase-like 1	protein-coding
	chr16	20946214	20947650	+	Intergenic	207085	NM_025634	66561	Mm.422867	NM_025634	ENSMUSG00000090356	Teddm3	2310042E22Rik	transmembrane epididymal family member 3	protein-coding
	chr11	26269802	26270850	+	Intergenic	-16758	NM_025923	67030	Mm.18875	NM_025923	ENSMUSG00000004018	Fancl	2010322C19Rik|AW554273|B230118H11Rik|Phf9|Pog|gcd	Fanconi anemia, complementation group L	protein-coding
	chr11	8711351	8712371	+	Intergenic	-147323	NM_001083587	319939	Mm.337820	NM_001083587	ENSMUSG00000020422	Tns3	BC023928|F830010I22Rik|TEM6|Tens1	tensin 3	protein-coding
	chr1	34163425	34165050	+	intron (NM_134448, intron 2 of 97)	-9967	NR_105861	102466987		NR_105861	ENSMUSG00000105982	Mir6896	mmu-mir-6896	microRNA 6896	ncRNA
	chr18	61787400	61789050	+	Intergenic	-11082	NR_045420	545261	Mm.426593	NR_045420	ENSMUSG00000098098	Bvht	Braveheart|Gm20748	braveheart long non-coding RNA	ncRNA
	chr6	60359837	60360946	+	Intergenic	-6690	NR_015565	208079	Mm.131226	NM_177329	ENSMUSG00000046764	A530053G22Rik	-	RIKEN cDNA A530053G22 gene	ncRNA
	chr9	58125958	58128900	+	Intergenic	26458	NM_026942	69106	Mm.216502	NM_026942	ENSMUSG00000032333	Stoml1	1810015E19Rik|AI847431|SLP1|STORP|UNC24|WPB72	stomatin-like 1	protein-coding
	chr19	27675752	27676709	+	Intergenic	171703	NR_027987	107372	Mm.17942	NM_175354		C030016D13Rik	AW413347	RIKEN cDNA C030016D13 gene	ncRNA
	chr14	106257913	106260742	+	Intergenic	36709	NM_011897	24064	Mm.89982	NM_011897	ENSMUSG00000022114	Spry2	sprouty2	sprouty homolog 2 (Drosophila)	protein-coding
	chr2	149122371	149124300	+	Intergenic	-107650	NM_021405	58214	Mm.117117	NM_021405	ENSMUSG00000033156	Cst10	DD72	cystatin 10 (chondrocytes)	protein-coding
	chr17	28923964	28925241	+	Intergenic	-13469	NM_001081315	268936	Mm.291877	NM_199061	ENSMUSG00000063952	Brpf3	AI413466|AW493400|mKIAA1286	bromodomain and PHD finger containing, 3	protein-coding
	chr6	31509894	31511452	+	intron (NM_013723, intron 1 of 7)	3264	NM_013723	27205	Mm.89918	NM_013723	ENSMUSG00000025608	Podxl	AW121214|Ly102|PC|PCLP-1|Pclp1	podocalyxin-like	protein-coding
	chr6	4976102	4977488	+	intron (NM_181595, intron 2 of 15)	123475	NM_181595	243725	Mm.332901	NM_181595	ENSMUSG00000032827	Ppp1r9a	2810430P21Rik|4930518N04Rik|5330407E15|A230094E16Rik|BB181831|NRB|mKIAA1222|neurabin-I	protein phosphatase 1, regulatory (inhibitor) subunit 9A	protein-coding
	chr17	57715530	57716925	+	Intergenic	-31490	NM_001104591	224916	Mm.469889	NM_001104591	ENSMUSG00000090655	Vmn2r120	EG224916	vomeronasal 2, receptor 120	protein-coding
	chr4	32283023	32283985	+	Intergenic	-220906	NM_001109661	12014	Mm.491223	NM_007521	ENSMUSG00000040270	Bach2	E030004N02Rik	BTB and CNC homology, basic leucine zipper transcription factor 2	protein-coding
	chr18	38091841	38093489	+	intron (NM_001305981, intron 1 of 28)	2465	NM_001305980	13367	Mm.195916	NM_007858	ENSMUSG00000024456	Diaph1	D18Wsu154e|Dia1|Diap1|Drf1|p140mDia	diaphanous related formin 1	protein-coding
	chr15	16559113	16560900	+	Intergenic	-147850	NM_009869	12565	Mm.439758	NM_009869	ENSMUSG00000025370	Cdh9	-	cadherin 9	protein-coding
	chr16	46500571	46501650	+	Intergenic	-4030	NM_021497	58998	Mm.40477	NM_021495	ENSMUSG00000022656	Nectin3	2610301B19Rik|3000002N23Rik|4921513D19Rik|AA407785|AU016832|AW538082|CD113|Pvrl3	nectin cell adhesion molecule 3	protein-coding
	chr7	147130450	147132161	+	TTS (NM_009482)	1550	NM_009482	22286	Mm.10205	NM_009482	ENSMUSG00000047751	Utf1	AI505934	undifferentiated embryonic cell transcription factor 1	protein-coding
	chr4	69513438	69514134	+	Intergenic	557683	NM_001313762	214444	Mm.370777	NM_145990	ENSMUSG00000039298	Cdk5rap2	2900018K03Rik|an|mKIAA1633	CDK5 regulatory subunit associated protein 2	protein-coding
	chr13	98349468	98350794	+	intron (NR_046157, intron 2 of 2)	20176	NR_046157	328314	Mm.138047	NR_046157	ENSMUSG00000110235	Gm5086	B230311A21|EG328314	predicted gene 5086	ncRNA
	chr16	8778228	8779545	+	Intergenic	-40451	NM_001003918	252870	Mm.295330	NM_001003918	ENSMUSG00000022710	Usp7	2210010O09Rik|AA409944|AA617399|AU019296|AW548146|C80752|Hausp	ubiquitin specific peptidase 7	protein-coding
	chr8	87996263	87998550	+	Intergenic	-19110	NM_173866	108682	Mm.200423	NM_173866	ENSMUSG00000031700	Gpt2	4631422C05Rik|ALT2|AU014768|AU041193|C87201	glutamic pyruvate transaminase (alanine aminotransferase) 2	protein-coding
	chr1	72251412	72252750	+	intron (NM_001005423, intron 1 of 4)	6800	NM_001005423	381269	Mm.422636	NM_001005423	ENSMUSG00000039395	Mreg	Gm974|Wdt2|dsu	melanoregulin	protein-coding
	chr4	39665351	39666574	+	Intergenic	268636	NM_001081095	75471	Mm.23522	NM_001081095	ENSMUSG00000028287	1700009N14Rik	AI429145	RIKEN cDNA 1700009N14 gene	protein-coding
	chr11	63710851	63712646	+	intron (NM_018805, intron 1 of 1)	24038	NM_018805	54710	Mm.274426	NM_018805	ENSMUSG00000070407	Hs3st3b1	3-OST-3B|3OST3B1|3Ost3b|AU041882|AW536289|Hs3st3b|m3-OST-3B	heparan sulfate (glucosamine) 3-O-sulfotransferase 3B1	protein-coding
	chr14	55002443	55004038	+	intron (NM_011405, intron 4 of 11)	22715	NM_026936	69089	Mm.182340	NM_026936	ENSMUSG00000000959	Oxa1l	1810020M02Rik|AI894287	oxidase assembly 1-like	protein-coding
	chr3	18156198	18157352	+	Intergenic	-13437	NM_007825	13123	Mm.316000	NM_007825	ENSMUSG00000039519	Cyp7b1	AW261589|D3Ertd552e|hct-1	cytochrome P450, family 7, subfamily b, polypeptide 1	protein-coding
	chr1	10867352	10869274	+	Intergenic	-115233	NM_029525	109294	Mm.123247	NM_029525	ENSMUSG00000048960	Prex2	6230420N16Rik|AI316880|AI553603|C030045D06Rik|D430013K02|Depdc2|P-Rex2	phosphatidylinositol-3,4,5-trisphosphate-dependent Rac exchange factor 2	protein-coding
	chr15	30312152	30313574	+	intron (NM_008729, intron 2 of 22)	210515	NM_008729	18163	Mm.321648	NM_008729	ENSMUSG00000022240	Ctnnd2	Catnd2|Nprap|neurojugin	catenin (cadherin associated protein), delta 2	protein-coding
	chr7	75418652	75419946	+	intron (NM_001013811, intron 1 of 8)	574	NM_001013811	434197	Mm.216193	NM_001013811	ENSMUSG00000074071	Fam169b	EG434197	family with sequence similarity 169, member B	protein-coding
	chr2	15846602	15848251	+	intron (NM_001310455, intron 26 of 38)	399320	NM_001310455	102635496		NM_001310455	ENSMUSG00000075520	Malrd1	-	MAM and LDL receptor class A domain containing 1	protein-coding
	chr3	75455422	75456261	+	intron (NR_040539, intron 1 of 2)	3812	NR_040539	69193	Mm.374088	NR_040539	ENSMUSG00000099370	Platr10	2410007B07Rik	pluripotency associated transcript 10	ncRNA
	chr19	13879447	13880850	+	Intergenic	9930	NM_146796	258792	Mm.377693	NM_146796	ENSMUSG00000045395	Olfr1499	MOR211-2	olfactory receptor 1499	protein-coding
	chr18	82352102	82353104	+	Intergenic	-163784	NR_039589	100628596		NR_039589	ENSMUSG00000093036	Mir5127	mmu-mir-5127|mu-mir-5127	microRNA 5127	ncRNA
	chr10	21420999	21422198	+	Intergenic	10947	NR_045843	432436	Mm.244553	NM_001004162		Gm5420	EG432436	predicted gene 5420	ncRNA
	chr7	140306046	140308323	+	intron (NM_009980, intron 1 of 10)	7982	NM_009980	13017	Mm.246240	NM_009980	ENSMUSG00000030970	Ctbp2	AA407280|D7Ertd45e|Gtrgeo6|Ribeye	C-terminal binding protein 2	protein-coding
	chr3	27495284	27496696	+	intron (NM_173182, intron 3 of 25)	-12073	NR_037275	100526525		NR_037275	ENSMUSG00000092695	Mir3092	mir-3092|mmu-mir-3092	microRNA 3092	ncRNA
	chr5	101966367	101967600	+	Intergenic	126747	NM_144955	18096	Mm.193072	NM_144955	ENSMUSG00000035187	Nkx6-1	NKX6A|Nkx6.1	NK6 homeobox 1	protein-coding
	chr1	173024702	173027816	+	Intergenic	-25533	NM_001081275	75472	Mm.32760	NM_029301	ENSMUSG00000026649	Cfap126	1700009P17Rik|AV282292|Flattop|Fltp	cilia and flagella associated protein 126	protein-coding
	chr14	21039759	21041100	+	Intergenic	-39425	NM_021542	16529	Mm.68998	NM_021542	ENSMUSG00000023243	Kcnk5	KCNK5b|TASK-2	potassium channel, subfamily K, member 5	protein-coding
	chr11	20130200	20131950	+	intron (NM_172260, intron 5 of 6)	18352	NM_172260	216543	Mm.260314	NM_172260	ENSMUSG00000044066	Cep68	6030463E10Rik|AI481761|BC027174|Kiaa0582	centrosomal protein 68	protein-coding
	chr12	55203023	55204237	+	Intergenic	101231	NM_028133	112407	Mm.133037	NM_028133	ENSMUSG00000035105	Egln3	2610021G09Rik|AI505553|AI648162|Hif-p4h-3|Phd3|SM-20	egl-9 family hypoxia-inducible factor 3	protein-coding
	chrX	55410014	55411167	+	Intergenic	126785	NM_009575	22773	Mm.255890	NM_009575	ENSMUSG00000067860	Zic3	Bn|Ka	zinc finger protein of the cerebellum 3	protein-coding
	chr11	27398641	27399692	+	Intergenic	714058	NR_002890	654472	Mm.347777	NR_002890		Gm12070	OTTMUSG00000005300	glyceraldehyde-3-phosphate dehydrogenase pseudogene	pseudo
	chr1	62724002	62726417	+	Intergenic	-24682	NM_001077406	18187	Mm.266341	NM_010939	ENSMUSG00000025969	Nrp2	1110048P06Rik|Np-2|Np2|Npn-2|Npn2	neuropilin 2	protein-coding
	chr5	86835841	86837034	+	Intergenic	-34025	NM_145561	231382	Mm.240139	NM_145561	ENSMUSG00000061259	Tmprss11d	AST|AsP|BC020151	transmembrane protease, serine 11d	protein-coding
	chr6	60997185	60998400	+	Intergenic	103481	NM_001163507	70945	Mm.389770	NM_027613	ENSMUSG00000054641	Mmrn1	4921530G03Rik|Emilin4|Mmrn	multimerin 1	protein-coding
	chr16	75749849	75750941	+	Intergenic	16668	NR_027492	110920	Mm.26704	NM_030201	ENSMUSG00000032932	Hspa13	1600002I10Rik|AV006182|B230217N24Rik|Stch	heat shock protein 70 family, member 13	protein-coding
	chr8	130298757	130300098	+	Intergenic	475875	NM_001013580	93742	Mm.299254	NM_033620	ENSMUSG00000025812	Pard3	AA960621|AI256638|Asip|D8Ertd580e|Par-3|Par3|Pard-3|Pard3a|Phip	par-3 family cell polarity regulator	protein-coding
	chr10	84671734	84674550	+	Intergenic	-25343	NM_007771	12952	Mm.26237	NM_007771	ENSMUSG00000020038	Cry1	AU020726|AU021000|Phll1	cryptochrome 1 (photolyase-like)	protein-coding
	chr4	23549102	23550006	+	Intergenic	-874055	NM_199467	212377	Mm.120919	NM_199467	ENSMUSG00000045751	Mms22l	F730047E07Rik|Gm134	MMS22-like, DNA repair protein	protein-coding
	chr6	30221870	30223644	+	intron (NM_009459, intron 1 of 6)	-28954	NM_001169577	22214	Mm.332967	NM_009459	ENSMUSG00000039159	Ube2h	1500009C23Rik|AI181839|AI326965|AI462483|AW227540|E2-20K|Gid3|N28148|Ubc8	ubiquitin-conjugating enzyme E2H	protein-coding
	chr17	5968360	5969788	+	intron (NM_001113352, intron 1 of 25)	-6512	NM_001113351	20975	Mm.236068	NM_011523	ENSMUSG00000023805	Synj2	AI481647|SJ2|mKIAA0348	synaptojanin 2	protein-coding
	chr1	74157429	74158841	+	intron (NM_001289895, intron 1 of 32)	12886	NM_027884	21961	Mm.309975	NM_027884	ENSMUSG00000055322	Tns1	1110018I21Rik|1200014E20Rik|AI648117|E030018G17Rik|E030037J05Rik|Tns	tensin 1	protein-coding
	chr2	146456374	146457672	+	Intergenic	88356	NR_040502	74065	Mm.399508	NR_040502	ENSMUSG00000085796	4933406D12Rik	-	RIKEN cDNA 4933406D12 gene	ncRNA
	chr10	67598744	67601514	+	intron (NM_023598, intron 4 of 9)	141345	NM_023598	71371	Mm.440357	NM_023598	ENSMUSG00000019947	Arid5b	4930580B11|5430435G07Rik|AI467247|Desrt|Mrf2|Mrf2alpha|Mrf2beta	AT rich interactive domain 5B (MRF1-like)	protein-coding
	chr7	27767371	27768868	+	Intergenic	-43714	NM_001101467	233005	Mm.291574	NM_001101467	ENSMUSG00000091867	Cyp2a22	EG233005	cytochrome P450, family 2, subfamily a, polypeptide 22	protein-coding
	chr12	28073995	28076100	+	Intergenic	-47464	NM_009234	20666	Mm.41702	NM_009234	ENSMUSG00000063632	Sox11	1110038H03Rik|6230403H02Rik|AI836553|end1	SRY (sex determining region Y)-box 11	protein-coding
	chr16	23020202	23021639	+	intron (NM_201375, intron 3 of 9)	8254	NM_201375	385643	Mm.440414	NM_201375	ENSMUSG00000060459	Kng2	-	kininogen 2	protein-coding
	chr7	31050499	31052280	+	intron (NM_146186, intron 8 of 32)	-13724	NR_144498	108167416	Mm.471845	NR_144498		LOC108167416	-	uncharacterized LOC108167416	ncRNA
	chr2	129412904	129414211	+	Intergenic	-5018	NM_001291020	19261	Mm.1682	NM_007547	ENSMUSG00000037902	Sirpa	AI835480|Bit|CD172a|P84|Ptpns1|SHP-1|SHPS-1|SIRP	signal-regulatory protein alpha	protein-coding
	chr10	114688117	114689904	+	promoter-TSS (NM_025706)	-461	NM_025706	66687	Mm.22252	NM_025706	ENSMUSG00000020130	Tbc1d15	4432405K22Rik|AU022358|AU023730|AW557774|Ly6dl|Rab7-GAP	TBC1 domain family, member 15	protein-coding
	chr2	23308488	23310000	+	Intergenic	118380	NM_029773	76857	Mm.276415	NM_029773	ENSMUSG00000026771	Spopl	4921517N04Rik|AU014935|BB233739|E430033K04Rik	speckle-type POZ protein-like	protein-coding
	chr12	87837838	87840463	+	intron (NM_011934, intron 3 of 6)	76556	NM_011934	26380	Mm.235550	NM_011934	ENSMUSG00000021255	Esrrb	Err2|Errb|Estrrb|Nr3b2	estrogen related receptor, beta	protein-coding
	chr8	23596050	23597829	+	intron (NM_011394, intron 1 of 10)	-9588	NM_001146117	102032	Mm.378231	NM_001012667	ENSMUSG00000031534	Smim19	AI316807|BG694986|EST-c39	small integral membrane protein 19	protein-coding
	chr1	172818602	172821150	+	Intergenic	-4205	NM_023173	80915	Mm.34365	NM_023173	ENSMUSG00000026659	Dusp12	1190004O14Rik|AA027408|AW049275|ENSMUSG00000045460|ESTM36|LMW-DSP4|T-DSP4|VH1|mVH1	dual specificity phosphatase 12	protein-coding
	chr12	25809302	25811329	+	Intergenic	-3724	NR_045844	432641	Mm.112955	NR_045844		Gm17746	-	predicted gene, 17746	ncRNA
	chr18	17440595	17441585	+	Intergenic	-47099	NR_033607	664619	Mm.250005	NR_033607		4921533I20Rik	-	PRP18 pre-mRNA processing factor 18 homolog pseudogene	pseudo
	chr9	15029204	15031050	+	Intergenic	-13362	NM_026955	69137	Mm.41396	NM_026955	ENSMUSG00000031937	Vstm5	2200002K05Rik	V-set and transmembrane domain containing 5	protein-coding
	chr13	114815687	114817819	+	intron (NM_172595, intron 4 of 4)	125047	NR_045836	319803	Mm.386896	NM_177004		A430090L17Rik	-	RIKEN cDNA A430090L17 gene	ncRNA
	chr12	3662413	3663279	+	intron (NM_001162465, intron 8 of 17)	89805	NM_007886	13528	Mm.286202	NM_007886	ENSMUSG00000071454	Dtnb	-	dystrobrevin, beta	protein-coding
	chr13	23673232	23675208	+	TTS (NM_175654)	749	NM_175654	319156	Mm.260530	NM_175654	ENSMUSG00000061482	Hist1h4d	-	histone cluster 1, H4d	protein-coding
	chr8	14013581	14015700	+	Intergenic	15700	NR_131136	546036	Mm.31785	NR_131136	ENSMUSG00000110058	Gm5907	EG546036|Gm845	predicted gene 5907	ncRNA
	chr5	131523752	131525126	+	intron (NM_145218, intron 5 of 10)	258953	NM_145218	212996	Mm.299204	NM_145218	ENSMUSG00000034040	Wbscr17	AA388321|E330012B09Rik	Williams-Beuren syndrome chromosome region 17 homolog (human)	protein-coding
	chr17	95263802	95266500	+	Intergenic	-30991	NM_153780	72139	Mm.426514	NM_153780	ENSMUSG00000071302	2610044O15Rik8	2610044O15Rik	RIKEN cDNA 2610044O15 gene	protein-coding
	chr4	55147133	55148387	+	Intergenic	186943	NM_172867	242466	Mm.102904	NM_172867	ENSMUSG00000060206	Zfp462	6030417H05|9430078C22Rik|Gt4-2|Zfpip	zinc finger protein 462	protein-coding
	chr17	91831052	91832036	+	Intergenic	-339402	NM_020252	18189	Mm.478418	NM_020252	ENSMUSG00000024109	Nrxn1	1700062G21Rik|9330127H16Rik|A230068P09Rik|mKIAA0578	neurexin I	protein-coding
	chr13	25366299	25367400	+	Intergenic	-4984	NM_009513	22360	Mm.4766	NM_009513	ENSMUSG00000048978	Nrsn1	Neurensin-1|Neuro-p24|Vmp	neurensin 1	protein-coding
	chr19	29082115	29083348	+	intron (NM_001302382, intron 5 of 6)	17889	NM_025950	67072	Mm.78875	NM_025950	ENSMUSG00000024780	Cdc37l1	2700033A15Rik|BB159850|Cdc37l|Harc	cell division cycle 37-like 1	protein-coding
	chr10	42687859	42688884	+	Intergenic	108053	NM_172938	268297	Mm.98731	NM_172938	ENSMUSG00000044770	Scml4	9330161D17|mFLJ00197	sex comb on midleg-like 4 (Drosophila)	protein-coding
	chr4	95351081	95352324	+	intron (NM_001113412, intron 5 of 15)	105590	NM_029347	75578	Mm.276098	NM_029347	ENSMUSG00000028573	Fggy	2310009E04Rik	FGGY carbohydrate kinase domain containing	protein-coding
	chr11	97521750	97524728	+	Intergenic	-1487	NM_139311	246198	Mm.23685	NM_139311	ENSMUSG00000038437	Mllt6	AI315037|Af17	myeloid/lymphoid or mixed-lineage leukemia; translocated to, 6	protein-coding
	chr2	50539352	50543413	+	Intergenic	-223822	NR_033595	227885	Mm.301654	NR_033595	ENSMUSG00000083270	Gm13498	OTTMUSG00000012426	heat shock protein 90 alpha (cytosolic), class B member 1 pseudogene	pseudo
	chr18	69882002	69883534	+	Intergenic	-202445	NM_201362	381175	Mm.266831	NM_201362	ENSMUSG00000038903	Ccdc68	BC046343	coiled-coil domain containing 68	protein-coding
	chr7	141212998	141214844	+	intron (NM_007400, intron 3 of 22)	202859	NM_007400	11489	Mm.439714	NM_007400	ENSMUSG00000054555	Adam12	Mltna	a disintegrin and metallopeptidase domain 12 (meltrin alpha)	protein-coding
	chr9	6002192	6003150	+	Intergenic	-165941	NM_027924	71785	Mm.390122	NM_027924	ENSMUSG00000032006	Pdgfd	1110003I09Rik	platelet-derived growth factor, D polypeptide	protein-coding
	chr14	52923929	52925215	+	exon (NM_019721, exon 1 of 11)	227	NM_019721	56335	Mm.271759	NM_019721	ENSMUSG00000022160	Mettl3	2310024F18Rik|M6A|Spo8	methyltransferase like 3	protein-coding
	chr4	81097453	81098550	+	Intergenic	-9282	NM_001305284	17475	Mm.153039	NM_010820	ENSMUSG00000028402	Mpdz	AI225843|B930003D11Rik|MUPP1	multiple PDZ domain protein	protein-coding
	chr3	115397681	115398890	+	Intergenic	19688	NM_007901	13609	Mm.982	NM_007901	ENSMUSG00000045092	S1pr1	AI849002|Edg1|Lpb1|S1p|S1p1	sphingosine-1-phosphate receptor 1	protein-coding
	chr8	77773352	77774307	+	Intergenic	35986	NM_029182	75141	Mm.179267	NM_029182	ENSMUSG00000034472	Rasd2	4930526B11Rik|AU045414|Rhes|TEM-2|TEM2	RASD family, member 2	protein-coding
	chrX	98468372	98469900	+	promoter-TSS (NM_021521)	-294	NM_021521	59024	Mm.20873	NM_021521	ENSMUSG00000079487	Med12	230kDa|Mopa|OPA-1|Tnrc11|Trap230	mediator complex subunit 12	protein-coding
	chr16	91480446	91481487	+	Intergenic	-4494	NM_010508	15975	Mm.502	NM_010508	ENSMUSG00000022967	Ifnar1	CD118|Ifar|Ifnar|Ifrc|Infar	interferon (alpha and beta) receptor 1	protein-coding
	chr7	133535250	133536775	+	intron (NM_010900, intron 2 of 7)	4239	NM_010900	18020	Mm.1389	NM_010900	ENSMUSG00000030722	Nfatc2ip	D7Ertd304e|NIP45	nuclear factor of activated T cells, cytoplasmic, calcineurin dependent 2 interacting protein	protein-coding
	chr5	122597892	122601490	+	Intergenic	-8597	NM_013636	19047	Mm.280784	NM_013636	ENSMUSG00000004455	Ppp1cc	PP-1G|PP1|dis2m1	protein phosphatase 1, catalytic subunit, gamma isoform	protein-coding
	chr7	104952646	104953811	+	Intergenic	-38221	NM_011035	18479	Mm.260227	NM_011035	ENSMUSG00000030774	Pak1	AW045634|PAK-1|Paka	p21 protein (Cdc42/Rac)-activated kinase 1	protein-coding
	chr5	85602602	85603600	+	Intergenic	-756694	NM_007937	13839	Mm.137991	NM_007937	ENSMUSG00000029245	Epha5	AI854630|AW125296|Cek7|Ehk1|Els1|Hek7|Rek7|bsk	Eph receptor A5	protein-coding
	chr5	6298202	6299243	+	Intergenic	-549405	NM_027399	70358	Mm.85429	NM_027399	ENSMUSG00000015652	Steap1	2410007B19Rik|Prss24|Steap	six transmembrane epithelial antigen of the prostate 1	protein-coding
	chr13	64253323	64255800	+	promoter-TSS (NM_175494)	-54	NM_175494	238673	Mm.300065	NM_175494	ENSMUSG00000044934	Zfp367	8030486J21Rik|ZFF29a|ZFF29b|Znf367	zinc finger protein 367	protein-coding
	chr8	86715209	86719161	+	Intergenic	-14325	NR_029821	723819		NR_029821	ENSMUSG00000065483	Mir181c	Mirn181c|mir-181c	microRNA 181c	ncRNA
	chr17	87765602	87766381	+	intron (NM_028639, intron 18 of 19)	61090	NM_029298	75467	Mm.50108	NM_029298	ENSMUSG00000036557	Stpg4	1700011E24Rik|GSE	sperm tail PG rich repeat containing 4	protein-coding
	chr6	53150775	53151874	+	Intergenic	-19834	NR_073371	231989	Mm.372520	NR_073371	ENSMUSG00000107935	Gm4872	D430007I03	predicted gene 4872	ncRNA
	chr4	82045334	82048500	+	intron (NM_008687, intron 2 of 8)	104766	NM_001286127	18028	Mm.317947	NM_008687	ENSMUSG00000008575	Nfib	6720429L07Rik|CTF|E030026I10Rik|NF-I/B|NF1-B|NFI-B	nuclear factor I/B	protein-coding
	chr2	12127239	12128280	+	intron (NM_001001309, intron 13 of 29)	-95114	NR_040353	338535	Mm.483275	NR_040353	ENSMUSG00000086843	E030013I19Rik	-	RIKEN cDNA E030013I19 gene	ncRNA
	chr1	138590971	138593636	+	promoter-TSS (NR_037986)	-485	NR_037986	100503474	Mm.428276	NR_037986		Platr22	Gm16880	pluripotency associated transcript 22	ncRNA
	chr3	21972505	21975600	+	Intergenic	-1522	NM_030732	81004	Mm.202966	NM_030732	ENSMUSG00000027630	Tbl1xr1	8030499H02Rik|A630076E03Rik|AW539987|C21|C230089I12Rik|DC42|Ira1|TBLR1	transducin (beta)-like 1X-linked receptor 1	protein-coding
	chr18	76794621	76796143	+	Intergenic	-299762	NM_001109743	664805	Mm.329543	NM_001109743	ENSMUSG00000091519	Skor2	Corl2|EG664805|Fussel18|Gm7348	SKI family transcriptional corepressor 2	protein-coding
	chr12	99377681	99379050	+	Intergenic	119304	NM_008079	14420	Mm.5120	NM_008079	ENSMUSG00000021003	Galc	2310068B06Rik|A930008M05Rik|AW212969|AW413532|Gacy|twi|twitcher	galactosylceramidase	protein-coding
	chr5	92374284	92375100	+	Intergenic	16890	NR_073442	68098	Mm.159453	NM_026557	ENSMUSG00000029397	Rchy1	ARNIP|CHIMP|Pirh2|Zfp363|Znf363	ring finger and CHY zinc finger domain containing 1	protein-coding
	chr1	13606042	13609950	+	Intergenic	-28005	NM_028173	72265	Mm.28765	NM_028173	ENSMUSG00000025935	Tram1	1810049E02Rik|TRAMP	translocating chain-associating membrane protein 1	protein-coding
	chr1	3333321	3335250	+	intron (NM_001011874, intron 2 of 2)	327294	NM_001011874	497097	Mm.454496	NM_001011874	ENSMUSG00000051951	Xkr4	AY534250|Gm210|XRG4|mKIAA1889	X-linked Kx blood group related 4	protein-coding
	chr13	49108496	49109577	+	Intergenic	45555	NR_015601	68128	Mm.426304	NR_015601		Fam120aos	C030044B11Rik	family with sequence similarity 120A, opposite strand	ncRNA
	chr10	79711350	79712713	+	promoter-TSS (NM_029272)	-166	NM_029272	75406	Mm.28712	NM_029272	ENSMUSG00000020153	Ndufs7	1010001M04Rik	NADH dehydrogenase (ubiquinone) Fe-S protein 7	protein-coding
	chr3	34658068	34661010	+	Intergenic	-11458	NR_110488	102638436	Mm.261793	NR_110488	ENSMUSG00000106519	Gm38509	Peril	predicted gene, 38509	ncRNA
	chr10	61491602	61492731	+	Intergenic	-41604	NR_002687	432466	Mm.333323	NR_002687	ENSMUSG00000046687	Gm5424	EG432466	argininosuccinate synthase pseudogene	pseudo
	chr5	127248592	127250287	+	Intergenic	-261720	NR_040685	71247	Mm.399586	NR_040685	ENSMUSG00000105490	4933438B17Rik	-	RIKEN cDNA 4933438B17 gene	ncRNA
	chr8	77842042	77843173	+	Intergenic	104764	NM_029182	75141	Mm.179267	NM_029182	ENSMUSG00000034472	Rasd2	4930526B11Rik|AU045414|Rhes|TEM-2|TEM2	RASD family, member 2	protein-coding
	chr7	27484884	27485850	+	Intergenic	-13918	NM_001081148	243881	Mm.294678	NM_001081148	ENSMUSG00000040650	Cyp2b23	EG243881	cytochrome P450, family 2, subfamily b, polypeptide 23	protein-coding
	chr4	6519902	6520843	+	Intergenic	-138954	NM_010945	18201	Mm.3059	NM_010945	ENSMUSG00000028245	Nsmaf	AA959567|C630007J05|Fan	neutral sphingomyelinase (N-SMase) activation associated factor	protein-coding
	chr7	4164752	4165507	+	Intergenic	-24227	NM_001081239	232801	Mm.258061	NM_001081239	ENSMUSG00000070873	Lilra5	E030017K20|EG232801|Gm4878|Lilrc1	leukocyte immunoglobulin-like receptor, subfamily A (with TM domain), member 5	protein-coding
	chr6	89237848	89238982	+	Intergenic	-2696	NR_131021	75131	Mm.391482	NR_131021	ENSMUSG00000107622	4930512J16Rik	-	RIKEN cDNA 4930512J16 gene	ncRNA
	chr16	3531851	3533250	+	Intergenic	-59848	NM_146860	258859	Mm.377723	NM_146860	ENSMUSG00000051003	Olfr161	MOR131-1|OR912-47M6	olfactory receptor 161	protein-coding
	chr7	52832230	52834200	+	intron (NM_001243053, intron 4 of 11)	-2669	NR_038165	71661	Mm.439894	NR_038165	ENSMUSG00000109644	0610005C13Rik	AI182092	RIKEN cDNA 0610005C13 gene	ncRNA
	chr10	39311866	39316200	+	Intergenic	-18707	NM_134000	103213	Mm.436686	NM_134000	ENSMUSG00000019842	Traf3ip2	AI429613|Act1|CIKS	TRAF3 interacting protein 2	protein-coding
	chr9	102628128	102629342	+	intron (NM_019764, intron 5 of 9)	8601	NM_019764	56332	Mm.21145	NM_019764	ENSMUSG00000032531	Amotl2	AW549739|C79691|Lccp|MASCOT|mKIAA0989	angiomotin-like 2	protein-coding
	chr4	53351217	53353650	+	Intergenic	-69329	NR_033139	381524	Mm.23351	NM_001033454	ENSMUSG00000086712	AI427809	Gm1659	expressed sequence AI427809	ncRNA
	chr3	97827934	97829041	+	intron (NM_010928, intron 1 of 33)	11026	NM_010928	18129	Mm.485843	NM_010928	ENSMUSG00000027878	Notch2	AI853703|N2	notch 2	protein-coding
	chr8	34556102	34556876	+	Intergenic	-38294	NR_033589	628431	Mm.376526	NR_033589		Hmgb1-rs17	Hmg1-rs17	high mobility group box 1, related sequence 17	pseudo
	chr16	13986505	13987958	+	promoter-TSS (NM_001270718)	-271	NM_001270718	74482	Mm.484026	NM_028968	ENSMUSG00000065968	Ifitm7	4933438K12Rik|Mil4	interferon induced transmembrane protein 7	protein-coding
	chr14	21907243	21909000	+	intron (NM_001243041, intron 1 of 10)	12747	NM_001243041	11534	Mm.188734	NM_134079	ENSMUSG00000039197	Adk	2310026J05Rik|5033405D03Rik|AI255373|AI987814|Ak	adenosine kinase	protein-coding
	chr2	154048889	154050480	+	intron (NM_144890, intron 1 of 14)	206	NM_144890	228802	Mm.167411	NM_144890	ENSMUSG00000038572	Bpifb5	Lplunc5	BPI fold containing family B, member 5	protein-coding
	chr13	60716511	60718090	+	intron (NM_001285917, intron 2 of 26)	13728	NM_134062	69635	Mm.24103	NM_029653	ENSMUSG00000021559	Dapk1	D13Ucla1|DAP-Kinase	death associated protein kinase 1	protein-coding
	chr18	14750252	14751600	+	Intergenic	90497	NM_001161369	268996	Mm.31761	NM_009280	ENSMUSG00000037013	Ss18	D130059H17|Ssxt|Syt	SS18, nBAF chromatin remodeling complex subunit	protein-coding
	chr7	116526501	116527800	+	intron (NM_054103, intron 1 of 13)	55417	NM_054103	117229	Mm.389950	NM_054103	ENSMUSG00000031027	Stk33	4921505G21Rik|AW061264	serine/threonine kinase 33	protein-coding
	chr16	16825414	16826700	+	intron (NM_015773, intron 2 of 10)	3399	NM_015773	50525	Mm.31701	NM_015773	ENSMUSG00000022783	Spag6l	PF16|Spag6|Spag6l1	sperm associated antigen 6-like	protein-coding
	chr14	87792534	87794250	+	Intergenic	-22998	NM_172605	219249	Mm.35168	NM_172605	ENSMUSG00000022019	Tdrd3	4732418C03Rik|6720468N18	tudor domain containing 3	protein-coding
	chr2	157738579	157740521	+	promoter-TSS (NM_198627)	-839	NM_198627	277432	Mm.441156	NM_198627	ENSMUSG00000037843	Vstm2l	Gm691	V-set and transmembrane domain containing 2-like	protein-coding
	chr4	80557052	80558671	+	intron (NM_026821, intron 1 of 1)	1271	NM_026821	52829	Mm.273986	NM_026821	ENSMUSG00000048706	Lurap1l	1110029A09Rik|AV077978|AV175137|D4Bwg0951e|WI-13707|bM350F23.1	leucine rich adaptor protein 1-like	protein-coding
	chr11	76296242	76297519	+	intron (NM_001346670, intron 2 of 21)	11117	NM_001346670	109934	Mm.258939	NM_198018	ENSMUSG00000017631	Abr	-	active BCR-related gene	protein-coding
	chr16	33843877	33846450	+	intron (NM_001145884, intron 2 of 14)	15412	NM_001145884	16419	Mm.6424	NM_010580	ENSMUSG00000022817	Itgb5	AA475909|AI874634|ESTM23|[b]-5|[b]5|[b]5A|[b]5B|beta-5|beta5	integrin beta 5	protein-coding
	chr2	114003306	114004467	+	Intergenic	-2811	NM_001290788	11834	Mm.2545	NM_009702	ENSMUSG00000040383	Aqr	AW495846|mKIAA0560	aquarius	protein-coding
	chr8	15983840	15984988	+	intron (NM_053171, intron 49 of 69)	184424	NR_037214	100526464		NR_037214	ENSMUSG00000093142	Mir3106	mir-3106|mmu-mir-3106	microRNA 3106	ncRNA
	chr6	64974260	64975650	+	Intergenic	-17706	NM_007958	13990	Mm.99113	NM_007958	ENSMUSG00000029920	Smarcad1	AV081750|AW226546|D6Pas1|Etl1|mKIAA1122	SWI/SNF-related, matrix-associated actin-dependent regulator of chromatin, subfamily a, containing DEAD/H box 1	protein-coding
	chr13	11191013	11192263	+	Intergenic	-422681	NR_027813	664793	Mm.410565	NR_027813		Zp4-ps	EG664793|Zp4|Zpb	zona pellucida glycoprotein 4, pseudogene	pseudo
	chr2	125631452	125632350	+	Intergenic	-23295	NM_177608	70354	Mm.138091	NM_133725	ENSMUSG00000035093	Secisbp2l	3110001I20Rik|AI504340|C630011I23	SECIS binding protein 2-like	protein-coding
	chr13	38200496	38203350	+	Intergenic	-41240	NM_023842	109620	Mm.355327	NM_023842	ENSMUSG00000054889	Dsp	2300002E22Rik|5730453H04Rik|AA407887|AA407888|AW109828|DP|rul	desmoplakin	protein-coding
	chr17	29586449	29589300	+	Intergenic	-40116	NM_008842	18712	Mm.405293	NM_008842	ENSMUSG00000024014	Pim1	Pim-1	proviral integration site 1	protein-coding
	chr9	69934707	69936408	+	Intergenic	-49662	NM_028087	72077	Mm.195555	NM_028087	ENSMUSG00000032226	Gcnt3	2010013H22Rik|2210021I22Rik|2210401J11Rik	glucosaminyl (N-acetyl) transferase 3, mucin type	protein-coding
	chr1	134745752	134748876	+	Intergenic	-29618	NM_010732	16980	Mm.39640	NM_010732	ENSMUSG00000026443	Lrrn2	5730406J09Rik|NLRR-2	leucine rich repeat protein 2, neuronal	protein-coding
	chr6	92444996	92446472	+	intron (NM_001081146, intron 2 of 8)	-14348	NM_001134460	243548	Mm.248820	NM_001081146	ENSMUSG00000030020	Prickle2	6230400G14Rik|6720451F06Rik|mpk2	prickle planar cell polarity protein 2	protein-coding
	chr13	53327786	53332729	+	intron (NM_013846, intron 1 of 8)	51221	NM_013846	26564	Mm.342774	NM_013846	ENSMUSG00000021464	Ror2	Ntrkr2|mRor2	receptor tyrosine kinase-like orphan receptor 2	protein-coding
	chr11	91057841	91058929	+	Intergenic	380484	NM_028547	73470	Mm.67677	NM_028547	ENSMUSG00000046755	Kif2b	1700063D03Rik	kinesin family member 2B	protein-coding
	chr2	60034517	60035770	+	Intergenic	-12850	NM_020575	57438	Mm.260635	NM_020575	ENSMUSG00000026977	March7	Axo|Axot|Gtrgeo17	membrane-associated ring finger (C3HC4) 7	protein-coding
	chr6	100369309	100371136	+	Intergenic	-107172	NR_040525	73395	Mm.69413	NR_040525	ENSMUSG00000101553	1700049E22Rik	-	RIKEN cDNA 1700049E22 gene	ncRNA
	chr4	135801631	135804854	+	promoter-TSS (NM_011542)	-630	NM_011542	21401	Mm.112	NM_011542	ENSMUSG00000001604	Tcea3	S-II|SII-K1	transcription elongation factor A (SII), 3	protein-coding
	chr7	80283107	80284650	+	Intergenic	-36924	NR_046024	625243	Mm.261798	NR_046024	ENSMUSG00000108383	Gm6567	-	predicted gene 6567	ncRNA
	chr19	37951683	37953821	+	Intergenic	165315	NM_001099634	226101	Mm.34674	NM_177035	ENSMUSG00000048612	Myof	2310004N10Rik|2310051D19Rik|E030042N20Rik|Fer1l3	myoferlin	protein-coding
	chr13	23083693	23085450	+	Intergenic	-18547	NM_134215	171249	Mm.378580	NM_134215	ENSMUSG00000060024	Vmn1r213	V1rh6	vomeronasal 1 receptor 213	protein-coding
	chr8	109811157	109812098	+	intron (NR_039557, intron 2 of 3).2	-5743	NM_018823	54446	Mm.390057	NM_018823	ENSMUSG00000003847	Nfat5	AI225870|B130038B15Rik|CAG-8|CAG80|NFATL1|OREBP|TonEBP|mKIAA0827|nfatz	nuclear factor of activated T cells 5	protein-coding
	chr2	19301720	19303250	+	intron (NM_029619, intron 2 of 4)	9222	NM_029619	76467	Mm.27166	NM_029619	ENSMUSG00000023094	Msrb2	2310050L06Rik|Mrsb|Msrb|Pilb	methionine sulfoxide reductase B2	protein-coding
	chr6	3506852	3508200	+	intron (NM_024260, intron 16 of 27)	59133	NM_001167750	73288	Mm.45539	NM_024260	ENSMUSG00000001376	Vps50	1700034M03Rik|8430415E05Rik|BLM|C87205|Ccdc132|mKIAA1861	VPS50 EARP/GARPII complex subunit	protein-coding
	chr13	11365727	11366890	+	Intergenic	-248011	NR_027813	664793	Mm.410565	NR_027813		Zp4-ps	EG664793|Zp4|Zpb	zona pellucida glycoprotein 4, pseudogene	pseudo
	chr10	64206712	64208219	+	intron (NM_001164519, intron 8 of 12)	-654462	NM_178678	216028	Mm.431318	NM_178678	ENSMUSG00000042846	Lrrtm3	9630044H04Rik	leucine rich repeat transmembrane neuronal 3	protein-coding
	chr9	78328222	78330484	+	intron (NM_010106, intron 1 of 7)	178	NM_010106	13627	Mm.138471	NM_010106	ENSMUSG00000037742	Eef1a1	-	eukaryotic translation elongation factor 1 alpha 1	protein-coding
	chr1	65083809	65085600	+	Intergenic	-5371	NM_001310617	70861	Mm.18725	NM_027582	ENSMUSG00000025955	Akr1cl	4921521F21Rik|AI451536|AI503553	aldo-keto reductase family 1, member C-like	protein-coding
	chr13	5548802	5550928	+	Intergenic	307473	NR_045891	71867	Mm.179181	NR_045891	ENSMUSG00000100625	1700016G22Rik	-	RIKEN cDNA 1700016G22 gene	ncRNA
	chr10	30090004	30091232	+	Intergenic	-170272	NM_001109747	66311	Mm.251779	NM_001109747	ENSMUSG00000075266	Cenpw	2610036L11Rik|Cug2	centromere protein W	protein-coding
	chr3	64125152	64126800	+	Intergenic	-34637	NM_001104614	637004	Mm.469887	NM_001104614	ENSMUSG00000091572	Vmn2r3	EG637004	vomeronasal 2, receptor 3	protein-coding
	chr6	108609902	108612082	+	promoter-TSS (NR_104577)	-64	NR_104577	75394	Mm.395061	NR_040757	ENSMUSG00000087341	0610040F04Rik	-	RIKEN cDNA 0610040F04 gene	ncRNA
	chr1	17240226	17241739	+	Intergenic	105528	NM_010267	14545	Mm.18218	NM_010267	ENSMUSG00000025777	Gdap1	-	ganglioside-induced differentiation-associated-protein 1	protein-coding
	chr6	142815857	142816863	+	intron (NM_011374, intron 4 of 4)	53609	NR_045707	665037	Mm.401493	NR_045707	ENSMUSG00000072683	Gm7457	EG665037|ENSMUSG00000072683	predicted gene 7457	ncRNA
	chr7	80542401	80546129	+	intron (NM_177740, intron 2 of 3)	-23605	NR_040324	319783	Mm.349813	NR_040324	ENSMUSG00000097756	A730056A06Rik	C76391	RIKEN cDNA A730056A06 gene	ncRNA
	chr6	122612214	122614467	+	Intergenic	36898	NM_139218	73708	Mm.27982	NM_139218	ENSMUSG00000046323	Dppa3	2410075G02Rik|PCG7|PGC7|Stella	developmental pluripotency-associated 3	protein-coding
	chr3	140379498	140380548	+	Intergenic	495296	NM_008811	18598	Mm.4223	NM_008811	ENSMUSG00000047674	Pdha2	Pdhal	pyruvate dehydrogenase E1 alpha 2	protein-coding
	chr12	16562316	16563656	+	intron (NM_001130412, intron 13 of 20)	33590	NM_015763	14245	Mm.153625	NM_015763	ENSMUSG00000020593	Lpin1	4631420P06|Kiaa0188|Lipin1|fld|mKIAA0188	lipin 1	protein-coding
	chr19	42395870	42397841	+	intron (NM_145123, intron 4 of 14)	-42195	NR_037246	100526549		NR_037246	ENSMUSG00000093234	Mir3085	mir-3085|mmu-mir-3085	microRNA 3085	ncRNA
	chr18	82587884	82588665	+	Intergenic	-12105	NM_008082	14427	Mm.6219	NM_008082	ENSMUSG00000024553	Galr1	Galnr1	galanin receptor 1	protein-coding
	chr14	119071802	119073396	+	intron (NM_001163676, intron 1 of 29)	3554	NM_001163675	239273	Mm.40537	NM_001033336	ENSMUSG00000032849	Abcc4	ABCC4-N1|D630049P08Rik|MOATB|MRP4	ATP-binding cassette, sub-family C (CFTR/MRP), member 4	protein-coding
	chr5	87286605	87288000	+	Intergenic	48660	NM_153598	100727	Mm.281844	NM_153598	ENSMUSG00000029260	Ugt2b34	AI788959	UDP glucuronosyltransferase 2 family, polypeptide B34	protein-coding
	chr4	22071452	22073167	+	Intergenic	-212381	NR_104379	269514	Mm.40708	NM_172988	ENSMUSG00000040410	Fbxl4	AI836810|FBL4|FBL5	F-box and leucine-rich repeat protein 4	protein-coding
	chr16	43603239	43604528	+	intron (NM_181058, intron 5 of 6)	-36885	NR_030576	100124467		NR_030576	ENSMUSG00000076372	Mir568	Mirn568|mmu-mir-568	microRNA 568	ncRNA
	chrX	71762351	71763405	+	Intergenic	-36140	NM_001099305	628456	Mm.455664	NM_001099305	ENSMUSG00000079536	Gm6880	EG628456	predicted gene 6880	protein-coding
	chr2	49755885	49756950	+	intron (NM_027990, intron 3 of 9)	113211	NM_027990	71897	Mm.41381	NM_027990	ENSMUSG00000026765	Lypd6b	2310010M24Rik|AW049525	LY6/PLAUR domain containing 6B	protein-coding
	chr12	12182762	12185608	+	Intergenic	-84760	NM_029758	76820	Mm.440802	NM_029758	ENSMUSG00000020589	Fam49a	2410157M17Rik|9630047E15|D12Ertd553e	family with sequence similarity 49, member A	protein-coding
	chr17	9772284	9773711	+	Intergenic	89572	NM_001163836	67543	Mm.26987	NM_026226	ENSMUSG00000046173	Pabpc6	4932702K14Rik|AI428050|Pabpc3	poly(A) binding protein, cytoplasmic 6	protein-coding
	chr11	27312152	27313200	+	Intergenic	627568	NR_002890	654472	Mm.347777	NR_002890		Gm12070	OTTMUSG00000005300	glyceraldehyde-3-phosphate dehydrogenase pseudogene	pseudo
	chr10	7834182	7835498	+	Intergenic	-158919	NM_138667	68652	Mm.193041	NM_138667	ENSMUSG00000015755	Tab2	1110030N06Rik|A530078N03Rik|Map3k7ip2|mKIAA0733	TGF-beta activated kinase 1/MAP3K7 binding protein 2	protein-coding
	chr8	93193555	93196313	+	Intergenic	-157800	NM_177224	109151	Mm.100615	NM_177224	ENSMUSG00000056608	Chd9	1810014J18Rik|9030205D12Rik|A330063D19Rik|AD013|PRIC320|mKIAA0308	chromodomain helicase DNA binding protein 9	protein-coding
	chr5	44534492	44536016	+	Intergenic	-42279	NM_001163577	19126	Mm.6250	NM_008935	ENSMUSG00000029086	Prom1	4932416E19Rik|AC133|CD133|Prom|Prom-1|Proml1	prominin 1	protein-coding
	chr7	56782418	56783382	+	intron (NM_175272, intron 11 of 37)	109305	NM_001005232	13172	Mm.307176	NM_001005232	ENSMUSG00000030507	Dbx1	AI426026|Dbx	developing brain homeobox 1	protein-coding
	chr1	64777652	64780950	+	3' UTR (NM_001042659, exon 2 of 2)	5023	NM_001042659	14367	Mm.150813	NM_022721	ENSMUSG00000045005	Fzd5	5330434N09Rik|AI427138|Fz-5|Fz5|mFz5	frizzled class receptor 5	protein-coding
	chr6	41068078	41069250	+	Intergenic	-83156	NM_023333	67373	Mm.153729	NM_023333	ENSMUSG00000029882	2210010C04Rik	AV072249	RIKEN cDNA 2210010C04 gene	protein-coding
	chr1	45414599	45415573	+	Intergenic	46703	NM_009930	12825	Mm.249555	NM_009930	ENSMUSG00000026043	Col3a1	AW550625|Col3a-1|Tsk-2|Tsk2	collagen, type III, alpha 1	protein-coding
	chr13	34833152	34834405	+	intron (NM_138746, intron 1 of 1)	2267	NM_138746	108161	Mm.41991	NM_138746	ENSMUSG00000038246	Fam50b	D0H6S2654E|X5L|XAP-5-like	family with sequence similarity 50, member B	protein-coding
	chr1	65114211	65115000	+	Intergenic	-4591	NM_007776	12967	Mm.425031	NM_007776	ENSMUSG00000067299	Crygd	Aey4|Cryg-1|DGcry-1|Lop12	crystallin, gamma D	protein-coding
	chr6	65007902	65012400	+	intron (NM_001253392, intron 3 of 21)	16951	NM_001253392	13990	Mm.99113	NM_007958	ENSMUSG00000029920	Smarcad1	AV081750|AW226546|D6Pas1|Etl1|mKIAA1122	SWI/SNF-related, matrix-associated actin-dependent regulator of chromatin, subfamily a, containing DEAD/H box 1	protein-coding
	chr7	59987291	59988450	+	Intergenic	-716784	NM_001195601	100503036	Mm.279725	NM_001195601	ENSMUSG00000094445	1700015G11Rik	Ccdc179	RIKEN cDNA 1700015G11 gene	protein-coding
	chrX	74912274	74913513	+	Intergenic	7898	NM_001101585	628893	Mm.477437	NM_001101585		Cldn34-ps	EG628893|Gm6927	claudin 34, pseudogene	protein-coding
	chr5	134188168	134189319	+	Intergenic	-386875	NM_030719	80909	Mm.45218	NM_030719	ENSMUSG00000015944	Gatsl2	7530428J21Rik|AW742413|Gats|Gatsl1	GATS protein-like 2	protein-coding
	chr5	76021728	76023245	+	intron (NM_021099, intron 7 of 20)	51470	NM_021099	16590	Mm.247073	NM_021099	ENSMUSG00000005672	Kit	Bs|CD117|Fdc|Gsfsco1|Gsfsco5|Gsfsow3|SCO1|SCO5|SOW3|Ssm|Tr-kit|W|c-KIT	KIT proto-oncogene receptor tyrosine kinase	protein-coding
	chr2	84677038	84680966	+	promoter-TSS (NM_001081349)	-563	NM_001081349	72401	Mm.22716	NM_024497	ENSMUSG00000027075	Slc43a1	2610016F07Rik|AA986141|Lat3|PB39|Pov1|R00504	solute carrier family 43, member 1	protein-coding
	chr17	29541902	29543101	+	Intergenic	44642	NM_001159538	26382	Mm.279187	NM_013710	ENSMUSG00000024013	Fgd2	Tcd-2|Tcd2|ZFYVE4|tcs-2|tcs2	FYVE, RhoGEF and PH domain containing 2	protein-coding
	chr13	51851613	51852748	+	intron (NM_001281880, intron 2 of 16)	36936	NM_001281880	20354	Mm.33903	NM_013660	ENSMUSG00000021451	Sema4d	CD100|Semacl2|Semaj|Semcl2|coll-4	sema domain, immunoglobulin domain (Ig), transmembrane domain (TM) and short cytoplasmic domain, (semaphorin) 4D	protein-coding
	chr2	31018652	31020440	+	intron (NM_178760, intron 1 of 17)	11710	NM_178760	277463	Mm.236074	NM_178760	ENSMUSG00000000194	Gpr107	9930033D15Rik|AI790205|C530034M11|mKIAA1624	G protein-coupled receptor 107	protein-coding
	chr5	75348352	75350053	+	intron (NR_045866, intron 1 of 4)	3983	NR_045866	619945	Mm.359372	NM_001037908	ENSMUSG00000072874	Gm6116	EG619945	predicted gene 6116	ncRNA
	chr8	113048102	113049689	+	intron (NM_172916, intron 43 of 86)	-22639	NR_105058	100861869	Mm.84499	NR_105058		Gm21283	-	predicted gene, 21283	ncRNA
	chr13	100213937	100215681	+	intron (NM_008634, intron 2 of 6)	-32028	NR_015515	320893	Mm.470842	NR_015515		6430562O15Rik	-	RIKEN cDNA 6430562O15 gene	ncRNA
	chr3	21790707	21791850	+	Intergenic	-184296	NM_030732	81004	Mm.202966	NM_030732	ENSMUSG00000027630	Tbl1xr1	8030499H02Rik|A630076E03Rik|AW539987|C21|C230089I12Rik|DC42|Ira1|TBLR1	transducin (beta)-like 1X-linked receptor 1	protein-coding
	chr9	84396359	84397316	+	Intergenic	-271168	NR_040739	75253	Mm.401984	NR_040739	ENSMUSG00000099724	4930554C24Rik	-	RIKEN cDNA 4930554C24 gene	ncRNA
	chr13	67899152	67900650	+	intron (NR_045194, intron 2 of 2)	-14852	NM_198322	212569	Mm.358842	NM_198322	ENSMUSG00000030446	Zfp273	6820416H06Rik|Rslcan1	zinc finger protein 273	protein-coding
	chr4	6382639	6383882	+	Intergenic	-1842	NM_010945	18201	Mm.3059	NM_010945	ENSMUSG00000028245	Nsmaf	AA959567|C630007J05|Fan	neutral sphingomyelinase (N-SMase) activation associated factor	protein-coding
	chr8	131638652	131640308	+	intron (NM_001168369, intron 5 of 14)	48446	NM_001168369	75453	Mm.286964	NM_029292	ENSMUSG00000056018	Ccdc7b	1700008F21Rik	coiled-coil domain containing 7B	protein-coding
	chr12	101578802	101580342	+	intron (NM_001033213, intron 17 of 19)	64753	NR_045741	100038713	Mm.470751	NR_045741		Gm10432	ENSMUSG00000072882	predicted gene 10432	ncRNA
	chr1	7303202	7304400	+	Intergenic	224800	NM_183028	319263	Mm.21539	NM_183028	ENSMUSG00000051285	Pcmtd1	8430411F12Rik|A030012M09Rik	protein-L-isoaspartate (D-aspartate) O-methyltransferase domain containing 1	protein-coding
	chrX	44022767	44023589	+	Intergenic	340994	NM_028514	73360	Mm.60929	NM_028514	ENSMUSG00000046615	Actrt1	1700061J02Rik|Arp-T1	actin-related protein T1	protein-coding
	chr10	77510778	77511600	+	intron (NM_001081695, intron 2 of 13)	-1398	NM_019448	54427	Mm.13433	NM_019448	ENSMUSG00000000730	Dnmt3l	D6Ertd14e|ecat7	DNA (cytosine-5-)-methyltransferase 3-like	protein-coding
	chr2	20193791	20194650	+	Intergenic	-17320	NM_001081006	208618	Mm.237935	NM_029895	ENSMUSG00000036617	Etl4	6620402G01Rik|9430077C05Rik|BC026657|E330027G05Rik|Etl-4|Skt	enhancer trap locus 4	protein-coding
	chr6	49048946	49049938	+	intron (NM_023670, intron 10 of 14)	25648	NM_029353	75593	Mm.439947	NM_029353	ENSMUSG00000029815	Malsu1	2410003K15Rik|Matsu1	mitochondrial assembly of ribosomal large subunit 1	protein-coding
	chr2	13291401	13292979	+	intron (NM_001081084, intron 31 of 66)	-99148	NM_009105	20163	Mm.905	NM_009105	ENSMUSG00000026727	Rsu1	RsuI|rsp-1	Ras suppressor protein 1	protein-coding
	chr9	11686952	11687834	+	Intergenic	-782618	NM_001170787	244682	Mm.187021	NM_001033359	ENSMUSG00000039488	Cntn5	6720426O10Rik|A830025P08Rik|Gm507|NB-2	contactin 5	protein-coding
	chr9	51573752	51575315	+	intron (NM_175535, intron 1 of 14)	1076	NM_175535	244867	Mm.400352	NM_175535	ENSMUSG00000053199	Arhgap20	6530403F17Rik|A530023E23Rik|RARhoGAP|mKIAA1391	Rho GTPase activating protein 20	protein-coding
	chr8	4706402	4708952	+	Intergenic	71857	NM_011369	20419	Mm.37801	NM_011369	ENSMUSG00000022322	Shcbp1	mPAL	Shc SH2-domain binding protein 1	protein-coding
	chr7	50422064	50424750	+	Intergenic	-9551	NM_001034893	668620	Mm.388871	NM_001034893	ENSMUSG00000064194	Zfp936	EG435970|EG668620|Gm9272|I1C0022H11Rik	zinc finger protein 936	protein-coding
	chr8	15842647	15843911	+	Intergenic	325559	NR_037214	100526464		NR_037214	ENSMUSG00000093142	Mir3106	mir-3106|mmu-mir-3106	microRNA 3106	ncRNA
	chr7	19339952	19341000	+	Intergenic	-31175	NR_024208	20958	Mm.423480	NR_024208	ENSMUSG00000109116	Sycp1-ps1	Sycp1-rs	synaptonemal complex protein 1, pseudogene 1	pseudo
	chr7	4211552	4213050	+	Intergenic	-13444	NM_011093	18729	Mm.326531	NM_008848		Pira6	12M1|Pira10|p91B	paired-Ig-like receptor A6	protein-coding
	chr1	142904178	142905345	+	Intergenic	-351782	NR_040604	75910	Mm.483845	NR_040604	ENSMUSG00000102368	4930590L20Rik	-	RIKEN cDNA 4930590L20 gene	ncRNA
	chr3	107798390	107799750	+	Intergenic	-9716	NM_008183	14863	Mm.440086	NM_008183	ENSMUSG00000040562	Gstm2	Gstb-2|Gstb2	glutathione S-transferase, mu 2	protein-coding
	chr1	183877652	183879336	+	intron (NM_010135, intron 3 of 14)	71617	NM_008680	13800	Mm.87759	NM_008680	ENSMUSG00000022995	Enah	Mena|NDPP-1|Ndpp1|WBP8	enabled homolog (Drosophila)	protein-coding
	chr9	10448879	10450050	+	intron (NM_001033359, intron 2 of 20)	455262	NM_001033359	244682	Mm.187021	NM_001033359	ENSMUSG00000039488	Cntn5	6720426O10Rik|A830025P08Rik|Gm507|NB-2	contactin 5	protein-coding
	chr19	12143712	12145800	+	Intergenic	4364	NM_001011853	258155	Mm.377363	NM_001011853	ENSMUSG00000067526	Olfr1425	MOR239-7	olfactory receptor 1425	protein-coding
	chr7	34952427	34955850	+	promoter-TSS (NM_016682)	-590	NM_016682	50995	Mm.27560	NM_016682	ENSMUSG00000052997	Uba2	AA986091|Arx|Sae2|UBA1|Ubl1a2|Uble1b	ubiquitin-like modifier activating enzyme 2	protein-coding
	chr15	4978502	4980750	+	intron (NM_001243837, intron 8 of 17)	34147	NM_001243837	109828	Mm.208034	NM_001243837	ENSMUSG00000079105	C7	A530026G17|Gm1238	complement component 7	protein-coding
	chr9	19498431	19500150	+	Intergenic	-17983	NM_001012265	257963	Mm.377317	NM_001012265	ENSMUSG00000094678	Olfr857	GA_x5J8B7TQMB7-1-306|MOR146-8P	olfactory receptor 857	protein-coding
	chr14	92054905	92055977	+	Intergenic	1528743	NR_045712	74967	Mm.390704	NR_045712		4930474H20Rik	-	RIKEN cDNA 4930474H20 gene	ncRNA
	chr18	66100294	66101752	+	Intergenic	-2280	NM_013833	19434	Mm.431047	NM_013833	ENSMUSG00000024518	Rax	7530406A22Rik|E130303K03Rik|Rx|ey-1|ey1	retina and anterior neural fold homeobox	protein-coding
	chr12	118477652	118479519	+	intron (NR_044987, intron 2 of 2)	-10705	NR_029563	387171		NR_029563	ENSMUSG00000065538	Mir153	Mirn153|mir-153|mmu-mir-153	microRNA 153	ncRNA
	chr16	29560215	29561137	+	Intergenic	-15726	NM_001164613	224079	Mm.54954	NM_172613	ENSMUSG00000038094	Atp13a4	4631413J11Rik|4832416L12|9330174J19Rik	ATPase type 13A4	protein-coding
	chr9	20188980	20190450	+	promoter-TSS (NM_001004190)	-113	NM_001004190	434377	Mm.379669	NM_001004190	ENSMUSG00000045519	Zfp560	2310030G09Rik|Znf560	zinc finger protein 560	protein-coding
	chr8	24272974	24274412	+	Intergenic	9950	NM_029002	74561	Mm.290028	NM_029002	ENSMUSG00000063672	Nkx6-3	9130417I07Rik|Nkx6.3	NK6 homeobox 3	protein-coding
	chr19	3324155	3326106	+	intron (NM_013495, intron 1 of 18)	1829	NM_013495	12894	Mm.18522	NM_013495	ENSMUSG00000024900	Cpt1a	C730027G07|CPTI|Cpt1	carnitine palmitoyltransferase 1a, liver	protein-coding
	chr17	22255339	22256432	+	Intergenic	47059	NM_177596	210853	Mm.441622	NM_177596	ENSMUSG00000063383	Zfp947	6720451E15|EG210853|Gm4769	zinc finger protein 947	protein-coding
	chr14	118872261	118874802	+	Intergenic	108431	NR_045624	73306	Mm.362328	NR_045624	ENSMUSG00000099911	1700044C05Rik	-	RIKEN cDNA 1700044C05 gene	ncRNA
	chr5	104360402	104361900	+	Intergenic	-20903	NM_178741	246293	Mm.179871	NM_178741	ENSMUSG00000029312	Klhl8	2310001P09Rik|D5Ertd431e	kelch-like 8	protein-coding
	chr8	72797252	72798899	+	Intergenic	-8823	NM_011984	26558	Mm.388127	NM_011984	ENSMUSG00000003573	Homer3	AW146114	homer scaffolding protein 3	protein-coding
	chr8	44396852	44406854	+	Intergenic	-9490	NM_009556	22702	Mm.285848	NM_009556	ENSMUSG00000051176	Zfp42	Rex-1|Rex1|Zfp-42	zinc finger protein 42	protein-coding
	chr13	90949398	90950100	+	Intergenic	95211	NM_001145879	435376	Mm.292579	NM_001145879	ENSMUSG00000078958	Atp6ap1l	EG435376	ATPase, H+ transporting, lysosomal accessory protein 1-like	protein-coding
	chr13	22920884	22921948	+	Intergenic	-1433	NM_134235	171269	Mm.377221	NM_134235	ENSMUSG00000061296	Vmn1r210	V1rh10	vomeronasal 1 receptor 210	protein-coding
	chr10	31176254	31177227	+	Intergenic	-11013	NM_009413	21987	Mm.439966	NM_009413	ENSMUSG00000000296	Tpd52l1	D53	tumor protein D52-like 1	protein-coding
	chr1	62782623	62785339	+	intron (NM_001077404, intron 2 of 16)	34090	NM_001077405	18187	Mm.266341	NM_010939	ENSMUSG00000025969	Nrp2	1110048P06Rik|Np-2|Np2|Npn-2|Npn2	neuropilin 2	protein-coding
	chr17	83565508	83566656	+	Intergenic	-48541	NM_134117	106522	Mm.311974	NM_134117	ENSMUSG00000024247	Pkdcc	AI115348|AW548124|Adtk1|ESTM17|MAd1|Sgk493|Vlk|X83346	protein kinase domain containing, cytoplasmic	protein-coding
	chr5	12872340	12873719	+	Intergenic	489863	NM_028882	108151	Mm.89313	NM_028882	ENSMUSG00000040254	Sema3d	4631426B19Rik	sema domain, immunoglobulin domain (Ig), short basic domain, secreted, (semaphorin) 3D	protein-coding
	chr9	44140370	44144478	+	promoter-TSS (NM_010436)	-374	NM_010436	15270	Mm.245931	NM_010436	ENSMUSG00000049932	H2afx	AW228881|H2A.X|H2ax|Hist5-2ax|gammaH2ax	H2A histone family, member X	protein-coding
	chr18	43663285	43665000	+	Intergenic	-66202	NM_001291455	22240	Mm.8180	NM_009468	ENSMUSG00000024501	Dpysl3	CRMP-4|DRP-3|TUC4|ULIP-1|Ulip|Ulip1	dihydropyrimidinase-like 3	protein-coding
	chr3	122135213	122139082	+	intron (NM_013867, intron 2 of 11)	14449	NM_013867	29815	Mm.45815	NM_013867	ENSMUSG00000028121	Bcar3	AI131758|AND-34	breast cancer anti-estrogen resistance 3	protein-coding
	chr9	6736051	6737100	+	Intergenic	440471	NM_029851	110350	Mm.237596	NM_029851	ENSMUSG00000047193	Dync2h1	4432416O06Rik|AI448217|D030010H02Rik|D330044F14Rik|DHC1b|DHC2|Dnchc2|b2b414Clo|mKIAA1997	dynein cytoplasmic 2 heavy chain 1	protein-coding
	chr9	59503473	59506815	+	intron (NM_001253883, intron 1 of 10)	969	NM_001253883	18746	Mm.326167	NM_011099	ENSMUSG00000032294	Pkm	AA414905|AL024370|AL024424|Pk-2|Pk-3|Pk3|Pkm2	pyruvate kinase, muscle	protein-coding
	chr11	9987717	9988582	+	Intergenic	896204	NM_178259	268379	Mm.39270	NM_178259	ENSMUSG00000004668	Abca13	9830132L24|A930002G16Rik|AI956815	ATP-binding cassette, sub-family A (ABC1), member 13	protein-coding
	chr11	53450352	53451641	+	Intergenic	-2792	NM_008355	16163	Mm.1284	NM_008355	ENSMUSG00000020383	Il13	Il-13	interleukin 13	protein-coding
	chr6	86721126	86722867	+	intron (NM_013471, intron 1 of 12)	3112	NM_001331120	11746	Mm.259702	NM_013471	ENSMUSG00000029994	Anxa4	AI265406|AIV|AW106930|Anx4|Xanx-4	annexin A4	protein-coding
	chr1	136301402	136303215	+	promoter-TSS (NM_028057)	-259	NM_028057	72017	Mm.280230	NM_028057	ENSMUSG00000026456	Cyb5r1	1500005G05Rik|B5R.1|C80155|Nqo3a2	cytochrome b5 reductase 1	protein-coding
	chr1	134093552	134095350	+	promoter-TSS (NR_029777)	-214	NR_029777	723818		NR_029777	ENSMUSG00000065435	Mir135b	Mirn135b|mir-135b	microRNA 135b	ncRNA
	chr12	121015352	121016693	+	Intergenic	-168413	NM_001294154	217951	Mm.387395	NM_001160385	ENSMUSG00000048004	Tmem196	Gm528	transmembrane protein 196	protein-coding
	chr19	16016810	16018136	+	Intergenic	-17924	NM_177420	107272	Mm.289936	NM_177420	ENSMUSG00000024640	Psat1	D8Ertd814e|EPIP|PSA|Psat	phosphoserine aminotransferase 1	protein-coding
	chr7	114914069	114915376	+	Intergenic	-13176	NM_177216	320635	Mm.132828	NM_177216	ENSMUSG00000048065	Cyb5r2	D630003K02Rik|b5R.2	cytochrome b5 reductase 2	protein-coding
	chr7	65923502	65924583	+	intron (NM_009728, intron 1 of 20)	10470	NM_009728	11982	Mm.135129	NM_009728	ENSMUSG00000025324	Atp10a	Atp10c|pfatp	ATPase, class V, type 10A	protein-coding
	chr1	173832302	173835362	+	Intergenic	-13761	NM_001347187	30925	Mm.486404	NM_030710	ENSMUSG00000015314	Slamf6	KAL1|KAL1b|Ly108|NTB-A|NTBA|SF2000	SLAM family member 6	protein-coding
	chr14	56581785	56582550	+	Intergenic	-8098	NM_001024714	545055	Mm.378966	NM_001024714	ENSMUSG00000068289	Cma2	Mcp10	chymase 2, mast cell	protein-coding
	chr5	137056901	137058833	+	Intergenic	-14507	NM_001291238	13047	Mm.320317	NM_009986	ENSMUSG00000029705	Cux1	CDP|Cutl1|Cux|Cux-1	cut-like homeobox 1	protein-coding
	chr13	3529453	3531750	+	Intergenic	-6720	NM_008112	14569	Mm.153226	NM_008112	ENSMUSG00000021218	Gdi2	GDI-B|GDIB|Gdi3	guanosine diphosphate (GDP) dissociation inhibitor 2	protein-coding
	chr2	23853902	23855970	+	Intergenic	49963	NM_080462	140483	Mm.33120	NM_080462	ENSMUSG00000026986	Hnmt	1500031F01Rik|AI788969	histamine N-methyltransferase	protein-coding
	chr2	125550006	125551200	+	promoter-TSS (NM_199022)	-719	NM_199022	271849	Mm.425101	NM_199022	ENSMUSG00000035109	Shc4	6230417E10Rik|9930029B02Rik|Gm685|RaLP	SHC (Src homology 2 domain containing) family, member 4	protein-coding
	chr4	75458018	75458715	+	Intergenic	-534176	NM_025849	66928	Mm.24332	NM_025849	ENSMUSG00000028398	Tmem261	1700027K24Rik|3110001D03Rik	transmembrane protein 261	protein-coding
	chr16	43799961	43801377	+	intron (NM_007877, intron 2 of 6)	38335	NM_007877	13490	Mm.439735	NM_007877	ENSMUSG00000022705	Drd3	D3R	dopamine receptor D3	protein-coding
	chr14	77650093	77651319	+	intron (NM_172813, intron 1 of 18)	94136	NM_172813	239188	Mm.441158	NM_172813	ENSMUSG00000022012	Enox1	B230207J08|D230005D02Rik	ecto-NOX disulfide-thiol exchanger 1	protein-coding
	chr2	146836802	146839852	+	promoter-TSS (NM_011917)	-469	NM_011917	24128	Mm.3065	NM_011917	ENSMUSG00000027433	Xrn2	-	5'-3' exoribonuclease 2	protein-coding
	chr16	13975393	13979400	+	Intergenic	-9334	NM_144518	67254	Mm.216217	NM_144518	ENSMUSG00000044117	2900011O08Rik	MINP	RIKEN cDNA 2900011O08 gene	protein-coding
	chr2	70115868	70117936	+	intron (NM_177376, intron 23 of 34)	-196078	NM_022435	64406	Mm.423397	NM_022435	ENSMUSG00000075304	Sp5	-	trans-acting transcription factor 5	protein-coding
	chr2	150482468	150484350	+	intron (NM_080575, intron 2 of 13)	-9821	NR_040331	109344	Mm.440012	NR_040331	ENSMUSG00000087406	E130215H24Rik	-	RIKEN cDNA E130215H24 gene	ncRNA
	chr5	144844717	144846225	+	Intergenic	-15834	NM_001081109	231876	Mm.288726	NM_001081109	ENSMUSG00000038970	Lmtk2	2900041G10Rik|A330101P12Rik|BREK|KPI-2|KPI2|aatyk2|cprk	lemur tyrosine kinase 2	protein-coding
	chr10	39695145	39696354	+	intron (NM_001113385, intron 1 of 3)	10703	NM_001113385	215928	Mm.31744	NM_001001489	ENSMUSG00000038528	Mfsd4b5	Naglt1c	major facilitator superfamily domain containing 4B5	protein-coding
	chr9	13300654	13301400	+	Intergenic	66446	NR_028271	18689	Mm.41972	NM_008835	ENSMUSG00000031802	Phxr4	Sp5	per-hexamer repeat gene 4	ncRNA
	chr5	106581296	106582200	+	Intergenic	-168611	NR_136913	102635633	Mm.383511	NR_136913	ENSMUSG00000105508	Gm32921	-	predicted gene, 32921	ncRNA
	chr5	82682252	82683405	+	Intergenic	-129090	NR_138557	67327	Mm.87058	NR_138557		1700031L13Rik	-	RIKEN cDNA 1700031L13 gene	ncRNA
	chr17	17561579	17563237	+	intron (NM_025681, intron 1 of 5)	22758	NM_025681	66643	Mm.268018	NM_025681	ENSMUSG00000047786	Lix1	5730466L18Rik	limb and CNS expressed 1	protein-coding
	chr6	37774952	37776306	+	Intergenic	-45182	NM_001272064	21848	Mm.41063	NM_145076	ENSMUSG00000029833	Trim24	A130082H20Rik|AI447469|D430004I05Rik|TIF1|TIF1-alpha|TIF1alpha|Tif1a	tripartite motif-containing 24	protein-coding
	chrX	81307352	81308349	+	intron (NM_007868, intron 44 of 78)	-574587	NM_021898	100502723	Mm.383210	NM_021898	ENSMUSG00000035522	Tsga8	Halap-X|Halapx	testis specific gene A8	protein-coding
	chr1	7309147	7310054	+	Intergenic	230599	NM_183028	319263	Mm.21539	NM_183028	ENSMUSG00000051285	Pcmtd1	8430411F12Rik|A030012M09Rik	protein-L-isoaspartate (D-aspartate) O-methyltransferase domain containing 1	protein-coding
	chr1	120355173	120356550	+	promoter-TSS (NR_027901)	-19	NR_027901	68204	Mm.443536	NR_027901	ENSMUSG00000107722	2900060B14Rik	-	RIKEN cDNA 2900060B14 gene	ncRNA
	chr6	5431755	5433093	+	TTS (NM_013743)	13854	NM_013743	27273	Mm.235547	NM_013743	ENSMUSG00000019577	Pdk4	AV005916	pyruvate dehydrogenase kinase, isoenzyme 4	protein-coding
	chr11	104149882	104152500	+	intron (NM_001038609, intron 3 of 11)	58441	NM_001285454	17762	Mm.1287	NM_010838	ENSMUSG00000018411	Mapt	AI413597|AW045860|Mtapt|Tau	microtubule-associated protein tau	protein-coding
	chr10	46538693	46540359	+	Intergenic	1012016	NR_040624	320363	Mm.123343	NR_040624	ENSMUSG00000110874	D030045P18Rik	-	RIKEN cDNA D030045P18 gene	ncRNA
	chr9	14037236	14039022	+	Intergenic	-42616	NM_030261	75747	Mm.325126	NM_030261	ENSMUSG00000032009	Sesn3	5630400E15Rik|BC003348|SEST3	sestrin 3	protein-coding
	chr17	10558802	10560126	+	Intergenic	41997	NR_045461	76634	Mm.491052	NR_045461	ENSMUSG00000099384	1700110C19Rik	-	RIKEN cDNA 1700110C19 gene	ncRNA
	chr5	21237728	21238666	+	Intergenic	-4781	NM_028431	73078	Mm.301655	NM_028431	ENSMUSG00000029017	Pmpcb	3110004O18Rik|MPP11|MPPB|MPPP52	peptidase (mitochondrial processing) beta	protein-coding
	chr10	117390009	117390915	+	Intergenic	27947	NR_045342	71067	Mm.410793	NR_045342		4933411E08Rik	-	RIKEN cDNA 4933411E08 gene	ncRNA
	chr2	97805102	97806150	+	Intergenic	497812	NM_178725	241568	Mm.241682	NM_178725	ENSMUSG00000050587	Lrrc4c	6430556C10Rik|NGL-1	leucine rich repeat containing 4C	protein-coding
	chr2	165793139	165796092	+	Intergenic	-23522	NM_008679	17979	Mm.469663	NM_008679	ENSMUSG00000027678	Ncoa3	2010305B15Rik|AW321064|Actr|Aib1|KAT13B|Rac3|Src3|Tram-1|Tram1|bHLHe42|p/Cip|pCip	nuclear receptor coactivator 3	protein-coding
	chr5	134808192	134809567	+	Intergenic	6555	NR_039544	100628570		NR_039544	ENSMUSG00000093311	Mir3965	mmu-mir-3965|mu-mir-3965	microRNA 3965	ncRNA
	chr14	61663893	61665876	+	intron (NM_013869, intron 1 of 9)	808	NM_013869	29820	Mm.281356	NM_013869	ENSMUSG00000060548	Tnfrsf19	AL023044|AW123854|TAJ|TAJ-ALPHA|TRADE|Troy	tumor necrosis factor receptor superfamily, member 19	protein-coding
	chr7	3217243	3222868	+	promoter-TSS (NR_106140)	-289	NR_029643	100049714		NR_029643	ENSMUSG00000078035	Mir293	Mirn293|mir-293|mmu-mir-293	microRNA 293	ncRNA
	chr11	8653952	8655405	+	Intergenic	-90140	NM_001083587	319939	Mm.337820	NM_001083587	ENSMUSG00000020422	Tns3	BC023928|F830010I22Rik|TEM6|Tens1	tensin 3	protein-coding
	chr17	27141014	27142810	+	Intergenic	-13068	NM_001251881	70772	Mm.440437	NM_027544	ENSMUSG00000048731	Ggnbp1	0610031G08Rik|mdf	gametogenetin binding protein 1	protein-coding
	chr10	5852511	5854106	+	Intergenic	-16639	NM_001195672	100504234	Mm.291807	NM_001195672	ENSMUSG00000019767	Ccdc170	Gm221	coiled-coil domain containing 170	protein-coding
	chr10	30492731	30493716	+	intron (NM_172495, intron 1 of 15)	29690	NM_172495	211329	Mm.297903	NM_172495	ENSMUSG00000039697	Ncoa7	9030406N13Rik	nuclear receptor coactivator 7	protein-coding
	chr4	20493787	20495550	+	intron (NM_172987, intron 1 of 4)	211147	NM_001290410	269513	Mm.317473	NM_172987	ENSMUSG00000055761	Nkain3	C530048M05|E130310K16Rik	Na+/K+ transporting ATPase interacting 3	protein-coding
	chr15	10906382	10907634	+	intron (NM_001204134, intron 5 of 5)	-4503	NM_008537	17117	Mm.2787	NM_008537	ENSMUSG00000022244	Amacr	Macr1	alpha-methylacyl-CoA racemase	protein-coding
	chr16	32513098	32514600	+	Intergenic	17482	NM_199309	245308	Mm.76859	NM_199309	ENSMUSG00000052363	Zdhhc19	Gm1744|Gm616	zinc finger, DHHC domain containing 19	protein-coding
	chr7	144760802	144762718	+	Intergenic	132403	NR_033611	620016	Mm.388932	NR_033611	ENSMUSG00000100863	Gm12669	OTTMUSG00000007920	glutaredoxin 3 pseudogene	pseudo
	chr5	17589273	17590259	+	Intergenic	121378	NM_001081143	242851	Mm.332230	NM_001081143	ENSMUSG00000028777	Gnat3	Ggust|Gtn	guanine nucleotide binding protein, alpha transducing 3	protein-coding
	chr10	95747511	95748980	+	Intergenic	59404	NR_110448	74881	Mm.410819	NR_110448		4930459C07Rik	-	RIKEN cDNA 4930459C07 gene	ncRNA
	chr16	22402129	22404600	+	intron (NM_023794, intron 7 of 12)	36279	NM_023794	104156	Mm.155708	NM_023794	ENSMUSG00000013089	Etv5	1110005E01Rik|8430401F14Rik|ERM	ets variant 5	protein-coding
	chr1	163372795	163374450	+	Intergenic	48053	NM_009452	22164	Mm.4994	NM_009452	ENSMUSG00000026700	Tnfsf4	Ath-1|Ath1|CD134L|OX-40L|Ox40l|TXGP1|Tnlg2b|Txgp1l|gp34	tumor necrosis factor (ligand) superfamily, member 4	protein-coding
	chr17	27377182	27378600	+	intron (NR_131118, intron 1 of 2)	7120	NR_131118	319720	Mm.394996	NR_131118		9630028I04Rik	-	RIKEN cDNA 9630028I04 gene	ncRNA
	chr6	120071661	120072573	+	intron (NM_016718, intron 1 of 3)	28719	NM_016718	29862	Mm.103668	NM_016718	ENSMUSG00000041377	Ninj2	-	ninjurin 2	protein-coding
	chr12	12944999	12946551	+	intron (NM_008709, intron 2 of 2)	2867	NM_008709	18109	Mm.16469	NM_008709	ENSMUSG00000037169	Mycn	N-myc|Nmyc|Nmyc-1|Nmyc1|bHLHe37|c-nmyc	v-myc avian myelocytomatosis viral related oncogene, neuroblastoma derived	protein-coding
	chr3	3666302	3667500	+	Intergenic	158871	NM_013920	30942	Mm.330897	NM_013920	ENSMUSG00000017688	Hnf4g	NR2A2	hepatocyte nuclear factor 4, gamma	protein-coding
	chr2	43221197	43222200	+	Intergenic	-189147	NM_001289593	70789	Mm.105278	NM_027552	ENSMUSG00000026866	Kynu	4432411A05Rik	kynureninase (L-kynurenine hydrolase)	protein-coding
	chr11	31329955	31330950	+	Intergenic	-60391	NM_011491	20856	Mm.32506	NM_011491	ENSMUSG00000020303	Stc2	AW125853|Stc2l|mustc2	stanniocalcin 2	protein-coding
	chr4	107835476	107836916	+	Intergenic	-1846	NM_026728	52430	Mm.270783	NM_026728	ENSMUSG00000028601	Echdc2	1300017C12Rik|2610009M20Rik|D4Ertd765e	enoyl Coenzyme A hydratase domain containing 2	protein-coding
	chr1	17196902	17198400	+	Intergenic	62197	NM_010267	14545	Mm.18218	NM_010267	ENSMUSG00000025777	Gdap1	-	ganglioside-induced differentiation-associated-protein 1	protein-coding
	chr3	137442126	137443950	+	Intergenic	3541	NR_105801	102466638		NR_105801	ENSMUSG00000099011	Mir6380	Gm27356|mmu-mir-6380	microRNA 6380	ncRNA
	chrX	50097596	50100540	+	Intergenic	-1298	NR_003188	751866	Mm.381916	NR_003188		Kis2	Kis2-T1|Kis2-T2|Kis2-T3|Kis2-T4|Kis2-T5|Platr24|Xpcl1	Kaplan integration site 2	ncRNA
	chr6	108819082	108820099	+	Intergenic	40955	NM_138677	192193	Mm.21596	NM_138677	ENSMUSG00000030104	Edem1	A130059K23Rik|EDEM|mKIAA0212	ER degradation enhancer, mannosidase alpha-like 1	protein-coding
	chr1	132633620	132635390	+	intron (NM_177604, intron 2 of 3)	5952	NM_177604	212439	Mm.268547	NM_177604	ENSMUSG00000042510	AA986860	E030025M07|Sarg	expressed sequence AA986860	protein-coding
	chr11	83046152	83047950	+	Intergenic	9973	NR_015519	100043636	Mm.295569	NR_015519	ENSMUSG00000087107	AI662270	AW496474	expressed sequence AI662270	ncRNA
	chr12	64569668	64570446	+	Intergenic	781283	NR_131949	73309	Mm.276558	NR_131949		Spanxn4	1700047L15Rik	SPANX family, member N4	ncRNA
	chr13	53248749	53249865	+	intron (NM_013846, intron 1 of 8)	132171	NM_013846	26564	Mm.342774	NM_013846	ENSMUSG00000021464	Ror2	Ntrkr2|mRor2	receptor tyrosine kinase-like orphan receptor 2	protein-coding
	chr1	187357052	187358118	+	Intergenic	36400	NR_033600	114668	Mm.379303	NR_033600	ENSMUSG00000102185	5033404E19Rik	-	NSA2 ribosome biogenesis homolog pseudogene	pseudo
	chr14	95195679	95196900	+	Intergenic	-906391	NM_001346722	211712	Mm.37126	NM_001081377	ENSMUSG00000055421	Pcdh9	-	protocadherin 9	protein-coding
	chr8	22886151	22887218	+	promoter-TSS (NM_007843)	-343	NM_007843	13214	Mm.431316	NM_007843	ENSMUSG00000044748	Defb1	AW260221|BD-1	defensin beta 1	protein-coding
	chr1	141306752	141310145	+	Intergenic	-10512	NM_172643	226470	Mm.119711	NM_172643	ENSMUSG00000033964	Zbtb41	8430415N23Rik|9430031N01|9830132G07Rik|AI316857	zinc finger and BTB domain containing 41	protein-coding
	chr2	31426945	31428721	+	promoter-TSS (NM_001033389)	-338	NM_001033389	320267	Mm.207261	NM_001033389	ENSMUSG00000026843	Fubp3	A330051M14Rik|AV006371|FBP3|Marta2	far upstream element (FUSE) binding protein 3	protein-coding
	chr4	6042602	6043756	+	Intergenic	-75073	NM_026534	68053	Mm.404043	NM_026534	ENSMUSG00000028243	Ubxn2b	3110003A22Rik|6430407D20Rik|AI451665|p37	UBX domain protein 2B	protein-coding
	chr6	85024333	85026150	+	promoter-TSS (NR_002702)	-894	NR_002702	108176	Mm.431982	NR_002702		Npm3-ps1	-	nucleoplasmin 3, pseudogene 1	pseudo
	chr7	88743952	88745397	+	TTS (NM_001164087)	28496	NM_001004185	434204	Mm.181641	NM_001004185	ENSMUSG00000045795	Whamm	BB081391|Whdc1|mKIAA1971	WAS protein homolog associated with actin, golgi membranes and microtubules	protein-coding
	chr12	85980861	85983084	+	promoter-TSS (NM_001168589)	3	NM_001168589	432677	Mm.311913	NM_001033776	ENSMUSG00000071235	Vrtn	7420416P09Rik	vertebrae development associated	protein-coding
	chr17	80488846	80489549	+	Intergenic	-27589	NM_144802	72692	Mm.64579	NM_144802	ENSMUSG00000024095	Hnrnpll	2510028H02Rik|2810036L13Rik|AI256697|AI852082|Hnrpll	heterogeneous nuclear ribonucleoprotein L-like	protein-coding
	chr18	47655044	47656989	+	Intergenic	-41373	NR_033454	328953	Mm.246768	NR_033454		Gm5095	A730092B10	predicted gene 5095	ncRNA
	chr15	11513747	11514500	+	Intergenic	-184710	NM_033074	110960	Mm.286061	NM_033074	ENSMUSG00000022241	Tars	D15Wsu59e|ThrRS	threonyl-tRNA synthetase	protein-coding
	chr4	23499752	23500800	+	Intergenic	-923333	NM_199467	212377	Mm.120919	NM_199467	ENSMUSG00000045751	Mms22l	F730047E07Rik|Gm134	MMS22-like, DNA repair protein	protein-coding
	chr11	72233464	72234744	+	Intergenic	-8889	NM_177776	276829	Mm.46732	NM_177776	ENSMUSG00000045667	Smtnl2	D130058I21Rik	smoothelin-like 2	protein-coding
	chr1	103814852	103816350	+	Intergenic	763256	NR_037989	100504525	Mm.87065	NR_037989	ENSMUSG00000100684	Gm20268	-	predicted gene, 20268	ncRNA
	chr12	3414602	3416250	+	intron (NR_030694, intron 1 of 2)	11321	NR_030694	100043040	Mm.415417	NR_030694	ENSMUSG00000071456	1110002L01Rik	-	RIKEN cDNA 1110002L01 gene	ncRNA
	chr14	75861698	75862744	+	intron (NM_001128093, intron 1 of 1)	6432	NM_001128093	380918	Mm.484360	NM_001128093	ENSMUSG00000091722	Siah3	Gm912	seven in absentia homolog 3 (Drosophila)	protein-coding
	chr1	74870618	74872205	+	Intergenic	-30192	NM_009872	12570	Mm.153833	NM_009872	ENSMUSG00000090071	Cdk5r2	B230310J22Rik|p39	cyclin-dependent kinase 5, regulatory subunit 2 (p39)	protein-coding
	chr13	13936908	13937974	+	Intergenic	60867	NM_010317	14706	Mm.215394	NM_010317	ENSMUSG00000021303	Gng4	-	guanine nucleotide binding protein (G protein), gamma 4	protein-coding
	chr10	49622310	49623489	+	Intergenic	-114339	NM_001111268	14806	Mm.332838	NM_010349	ENSMUSG00000056073	Grik2	AW124492|GluK2|Glur-6|Glur6|Glurbeta2	glutamate receptor, ionotropic, kainate 2 (beta 2)	protein-coding
	chr7	6208802	6212323	+	intron (NM_001177416, intron 2 of 10)	3038	NM_001177417	627821	Mm.99441	NM_001177416	ENSMUSG00000053367	Gm6792	EG627821	predicted gene 6792	protein-coding
	chr1	58745956	58747789	+	intron (NM_001347056, intron 3 of 13)	2417	NM_001347056	108812	Mm.442063	NM_175370	ENSMUSG00000047528	Als2cr12	4933405P16Rik|4933425F06Rik	amyotrophic lateral sclerosis 2 (juvenile) chromosome region, candidate 12 (human)	protein-coding
	chrX	160819248	160820595	+	intron (NM_001308489, intron 1 of 5)	8467	NM_010216	14205	Mm.297978	NM_010216	ENSMUSG00000031380	Vegfd	AI325264|Figf|VEGF-D	vascular endothelial growth factor D	protein-coding
	chr2	148672509	148673550	+	intron (NM_029960, intron 2 of 2)	3641	NM_029960	77705	Mm.159975	NM_029960	ENSMUSG00000027446	9230104L09Rik	mCST E2	RIKEN cDNA 9230104L09 gene	protein-coding
	chr4	141721758	141724288	+	intron (NM_001109685, intron 2 of 7)	43100	NM_144531	71529	Mm.255986	NM_144531	ENSMUSG00000040606	Kazn	2310007B04Rik|9030409G11Rik|AI256607|AI666764|AW061099|Kaz|Kazrin	kazrin, periplakin interacting protein	protein-coding
	chr16	13747792	13751550	+	Intergenic	-19094	NM_011987	26565	Mm.4214	NM_011987	ENSMUSG00000022683	Pla2g10	GX sPLA2|PLA2GX|sPLA2-X	phospholipase A2, group X	protein-coding
	chr17	56380630	56382000	+	Intergenic	-1096	NR_029827	723883		NR_029827	ENSMUSG00000065491	Mir7b	Mirn7b|mir-7b|mmu-mir-7b	microRNA 7b	ncRNA
	chr4	129777682	129780681	+	Intergenic	-5619	NM_026441	67898	Mm.20818	NM_026441	ENSMUSG00000028779	Pef1	2600002E23Rik|Peflin	penta-EF hand domain containing 1	protein-coding
	chr6	70913395	70915333	+	Intergenic	7764	NM_001101464	232077	Mm.297656	NM_001101464	ENSMUSG00000055874	Foxi3	-	forkhead box I3	protein-coding
	chr7	114482402	114484280	+	Intergenic	-30963	NM_021889	60510	Mm.302793	NM_021889	ENSMUSG00000062542	Syt9	-	synaptotagmin IX	protein-coding
	chr3	103182812	103184489	+	Intergenic	100434	NM_001079830	94093	Mm.195036	NM_053170	ENSMUSG00000033014	Trim33	8030451N04Rik|AI413936|Ecto|Tif1g	tripartite motif-containing 33	protein-coding
	chr13	50583475	50584500	+	Intergenic	21311	NM_001033400	328250	Mm.315205	NM_001033400	ENSMUSG00000071909	Nutm2	Fam22|Gm806	NUT family member 2	protein-coding
	chr16	7425752	7426650	+	Intergenic	356273	NM_183188	268859	Mm.370334	NM_021477	ENSMUSG00000008658	Rbfox1	A2bp|A2bp1|Hrnbp1|fox-1	RNA binding protein, fox-1 homolog (C. elegans) 1	protein-coding
	chr1	123738752	123739800	+	Intergenic	-274719	NM_025860	66942	Mm.44219	NM_025860	ENSMUSG00000001674	Ddx18	2310005B10Rik	DEAD (Asp-Glu-Ala-Asp) box polypeptide 18	protein-coding
	chr8	119196912	119199173	+	intron (NM_029441, intron 1 of 6)	58849	NM_029441	75796	Mm.159575	NM_029441	ENSMUSG00000031758	Cdyl2	1700029M19Rik|4930453I21Rik|Gm20194	chromodomain protein, Y chromosome-like 2	protein-coding
	chr19	55629899	55631699	+	intron (NM_001293686, intron 7 of 7)	145895	NR_045318	77594	Mm.329924	NR_045318	ENSMUSG00000097632	4930552P12Rik	-	RIKEN cDNA 4930552P12 gene	ncRNA
	chrX	74754207	74755188	+	Intergenic	-1869	NM_020601	21372	Mm.258476	NM_020601	ENSMUSG00000025246	Tbl1x	5330429M20|Tbl1	transducin (beta)-like 1 X-linked	protein-coding
	chr3	144610002	144611043	+	Intergenic	-15029	NM_001033199	99709	Mm.440040	NM_001033199	ENSMUSG00000074195	Clca4b	AI747448|Clca7	chloride channel accessory 4B	protein-coding
	chr6	4982552	4983962	+	intron (NM_181595, intron 2 of 15)	129937	NM_181595	243725	Mm.332901	NM_181595	ENSMUSG00000032827	Ppp1r9a	2810430P21Rik|4930518N04Rik|5330407E15|A230094E16Rik|BB181831|NRB|mKIAA1222|neurabin-I	protein phosphatase 1, regulatory (inhibitor) subunit 9A	protein-coding
	chr19	14737147	14739450	+	Intergenic	-65625	NM_001302947	21888	Mm.103638	NM_011600	ENSMUSG00000024642	Tle4	5730411M05Rik|AA792082|Bce-1|Bce1|ESTM13|ESTM14|Grg4|X83332|X83333|grg-4	transducin-like enhancer of split 4	protein-coding
	chr12	12793581	12796204	+	Intergenic	-118169	NR_136889	102637952	Mm.421393	NR_136889		Gm34637	-	predicted gene, 34637	ncRNA
	chr3	8000388	8001900	+	Intergenic	-46257	NR_040587	75476	Mm.491752	NR_040587	ENSMUSG00000100010	1700010I02Rik	-	RIKEN cDNA 1700010I02 gene	ncRNA
	chr18	50150762	50152124	+	intron (NM_001177760, intron 1 of 2)	12362	NM_001177759	106869	Mm.27740	NM_134131	ENSMUSG00000062210	Tnfaip8	AA987150|E130304C20Rik|ENSMUSG00000073567|Gg2-1|Gm10539|Nded|Ssc-2|Tipe	tumor necrosis factor, alpha-induced protein 8	protein-coding
	chr14	10074152	10075567	+	Intergenic	575955	NR_045968	74859	Mm.84041	NR_045968	ENSMUSG00000097898	4930455B14Rik	1700027C12Rik	RIKEN cDNA 4930455B14 gene	ncRNA
	chr11	52561007	52561935	+	Intergenic	-16737	NM_177059	320027	Mm.44518	NM_177059	ENSMUSG00000036264	Fstl4	B230374F23Rik|SPIG1|mKIAA1061	follistatin-like 4	protein-coding
	chr2	160185260	160186950	+	Intergenic	6696	NM_010658	16658	Mm.330745	NM_010658	ENSMUSG00000074622	Mafb	Kreisler|Krml|Krml1|kr	v-maf musculoaponeurotic fibrosarcoma oncogene family, protein B (avian)	protein-coding
	chr5	116856902	116861806	+	exon (NM_030704, exon 3 of 3)	13519	NM_030704	80888	Mm.21549	NM_030704	ENSMUSG00000041548	Hspb8	AU018630|AW413033|Cryac|D5Ucla4|E2IG1|H11|H11K|HSP20-like|HSP22	heat shock protein 8	protein-coding
	chr14	122814781	122816898	+	intron (NR_033326, intron 1 of 3)	34498	NR_033325	328479	Mm.86095	NR_033325	ENSMUSG00000064052	Gm5089	6530402A20|C030005G22Rik|EG328479	predicted gene 5089	ncRNA
	chr11	89047662	89048955	+	Intergenic	113153	NM_001033266	217071	Mm.342127	NM_001033266	ENSMUSG00000072553	Gm525	-	predicted gene 525	protein-coding
	chr3	129246302	129249328	+	intron (NM_130450, intron 2 of 4)	12511	NM_130450	170439	Mm.314113	NM_130450	ENSMUSG00000041220	Elovl6	C77826|FAE|LCE	ELOVL family member 6, elongation of long chain fatty acids (yeast)	protein-coding
	chr11	82444523	82445341	+	Intergenic	-1923	NR_033582	791422	Mm.341562	NR_033582	ENSMUSG00000069796	Gm11426	OTTMUSG00000000913	predicted gene 11426	ncRNA
	chr13	23116276	23117398	+	Intergenic	-9370	NM_134214	171248	Mm.377204	NM_134214	ENSMUSG00000061829	Vmn1r214	V1rh5	vomeronasal 1 receptor 214	protein-coding
	chr4	55015502	55020900	+	intron (NM_172867, intron 1 of 12)	57384	NM_172867	242466	Mm.102904	NM_172867	ENSMUSG00000060206	Zfp462	6030417H05|9430078C22Rik|Gt4-2|Zfpip	zinc finger protein 462	protein-coding
	chr13	21845112	21846300	+	promoter-TSS (NM_178183)	75	NM_178183	319169	Mm.370338	NM_178183	ENSMUSG00000063021	Hist1h2ak	-	histone cluster 1, H2ak	protein-coding
	chr1	103652851	103654421	+	Intergenic	601291	NR_037989	100504525	Mm.87065	NR_037989	ENSMUSG00000100684	Gm20268	-	predicted gene, 20268	ncRNA
	chr2	156250492	156252711	+	intron (NM_013510, intron 1 of 21)	4956	NM_001291123	13821	Mm.20852	NM_013510	ENSMUSG00000027624	Epb41l1	4.1N|Epb4.1l1|NBL1|mKIAA0338	erythrocyte membrane protein band 4.1 like 1	protein-coding
	chr8	17888301	17889450	+	Intergenic	-353490	NM_053171	94109	Mm.436988	NM_053171	ENSMUSG00000060924	Csmd1	B930082H09|mKIAA1890	CUB and Sushi multiple domains 1	protein-coding
	chr5	140302331	140303120	+	promoter-TSS (NM_025604)	72	NM_025604	66506	Mm.29070	NM_025604	ENSMUSG00000029551	Psmg3	1810042K04Rik|4930403H09Rik|AI303239	proteasome (prosome, macropain) assembly chaperone 3	protein-coding
	chr14	51191702	51193500	+	Intergenic	39512	NM_001177508	219019	Mm.480303	NM_001177508	ENSMUSG00000094285	Olfr743	GA_x6K02T2PMLR-6243196-6244132|MOR106-14|MOR106-8P|Olfr264|Olfr264-ps1|Olfr265|Olfr265-ps1|Olfr743-ps1	olfactory receptor 743	protein-coding
	chr10	72419484	72420466	+	Intergenic	129478	NR_040646	327768	Mm.417745	NR_040646		A330049N07Rik	-	RIKEN cDNA A330049N07 gene	ncRNA
	chr12	53495864	53496821	+	Intergenic	85254	NR_136881	102638611	Mm.363799	NR_136881		Gm35135	-	predicted gene, 35135	ncRNA
	chr4	130194920	130198050	+	Intergenic	-22789	NM_030722	80912	Mm.440206	NM_030722	ENSMUSG00000028580	Pum1	AA517475|Pumm|mKIAA0099	pumilio RNA-binding family member 1	protein-coding
	chr4	13730646	13731551	+	intron (NM_009822, intron 1 of 10)	19169	NM_009822	12395	Mm.4909	NM_009822	ENSMUSG00000006586	Runx1t1	Cbfa2t1h|ETO|MTG8	runt-related transcription factor 1; translocated to, 1 (cyclin D-related)	protein-coding
	chr4	138256051	138258874	+	Intergenic	23309	NM_001285930	212190	Mm.292226	NM_178671	ENSMUSG00000043621	Ubxn10	5730509E04Rik|A830047D02|Ubxd3	UBX domain protein 10	protein-coding
	chr8	106435253	106436575	+	Intergenic	-189611	NM_009868	12562	Mm.21767	NM_009868	ENSMUSG00000031871	Cdh5	7B4|AA408225|Cd144|VE-Cad|VECD|VEcad|Vec	cadherin 5	protein-coding
	chr14	41704670	41708550	+	promoter-TSS (NM_177816)	-356	NM_177816	328381	Mm.235694	NM_177816	ENSMUSG00000037833	Sh2d4b	A430109M18Rik|D030001E08	SH2 domain containing 4B	protein-coding
	chr4	45215684	45217207	+	intron (NM_001081172, intron 1 of 15)	18667	NM_001081172	666060	Mm.24783	NM_001081172	ENSMUSG00000035615	Frmpd1	BC031840|mKIAA0967	FERM and PDZ domain containing 1	protein-coding
	chr4	137333413	137334643	+	intron (NM_007431, intron 1 of 11)	-11638	NM_001287172	11647	Mm.288186	NM_007431	ENSMUSG00000028766	Alpl	ALP|APTNAP|Akp-2|Akp2|TNAP|TNSALP	alkaline phosphatase, liver/bone/kidney	protein-coding
	chr8	27044637	27045746	+	intron (NM_008432, intron 26 of 26)	42025	NM_029884	52120	Mm.28326	NM_029884	ENSMUSG00000037260	Hgsnat	9430010M12Rik|AW208455|D8Ertd354e|Tmem76	heparan-alpha-glucosaminide N-acetyltransferase	protein-coding
	chr10	119267209	119268871	+	intron (NR_131760, intron 4 of 4)	11595	NM_028736	74053	Mm.196692	NM_028736	ENSMUSG00000034813	Grip1	4931400F03Rik|GRIP|eb	glutamate receptor interacting protein 1	protein-coding
	chr1	178573807	178575497	+	Intergenic	127902	NR_029775	723921		NR_029775	ENSMUSG00000065573	Mir350	Mirn350|mir-350|mmu-mir-350	microRNA 350	ncRNA
	chr9	78221394	78224100	+	Intergenic	3648	NM_026480	67968	Mm.26883	NM_026480	ENSMUSG00000032346	Ooep	2410146L05Rik|Floped|Moep19|Sddr	oocyte expressed protein	protein-coding
	chr18	69940802	69942803	+	Intergenic	-143411	NM_201362	381175	Mm.266831	NM_201362	ENSMUSG00000038903	Ccdc68	BC046343	coiled-coil domain containing 68	protein-coding
	chr4	57932139	57934500	+	Intergenic	-4183	NM_178727	242484	Mm.23214	NM_178727	ENSMUSG00000052117	D630039A03Rik	-	RIKEN cDNA D630039A03 gene	protein-coding
	chr7	115339457	115341215	+	Intergenic	15705	NM_001011811	258042	Mm.377337	NM_001011811	ENSMUSG00000095929	Olfr487	MOR204-29P|MOR204-31P|Olfr1538-ps1	olfactory receptor 487	protein-coding
	chr10	7172730	7174500	+	Intergenic	-39733	NR_045946	619314	Mm.145928	NR_045946	ENSMUSG00000110909	B020014A21Rik	-	RIKEN cDNA B020014A21 gene	ncRNA
	chr1	59641222	59642562	+	intron (NM_001013771, intron 12 of 19)	68784	NM_001013771	381260	Mm.486706	NM_001013771	ENSMUSG00000047361	Gm973	AW554518	predicted gene 973	protein-coding
	chr1	182817784	182819850	+	Intergenic	-4422	NM_177099	320202	Mm.87078	NM_177099	ENSMUSG00000066652	Lefty2	6030463A22Rik|Ebaf|Lefta|Leftb|lefty-2|lefty-B	left-right determination factor 2	protein-coding
	chr12	56931985	56932777	+	Intergenic	-4972	NM_001037756	52592	Mm.24761	NM_027867	ENSMUSG00000012076	Brms1l	0710008O11Rik|AI159718|BRMS1|D12Ertd407e	breast cancer metastasis-suppressor 1-like	protein-coding
	chr12	109972088	109973360	+	Intergenic	-32208	NM_027299	70059	Mm.207605	NM_027299	ENSMUSG00000021263	Degs2	2210008A03Rik|AI852933|DES2	delta(4)-desaturase, sphingolipid 2	protein-coding
	chr5	74283156	74285089	+	Intergenic	180314	NM_177561	69727	Mm.48795	NM_177561	ENSMUSG00000054814	Usp46	1190009E20Rik|2410018I08Rik|AI451644	ubiquitin specific peptidase 46	protein-coding
	chr10	60878043	60880285	+	Intergenic	-1556	NM_013611	18119	Mm.57195	NM_013611	ENSMUSG00000037171	Nodal	Tg.413d	nodal	protein-coding
	chr5	102141994	102143189	+	Intergenic	-48861	NM_144955	18096	Mm.193072	NM_144955	ENSMUSG00000035187	Nkx6-1	NKX6A|Nkx6.1	NK6 homeobox 1	protein-coding
	chr9	85378652	85380239	+	Intergenic	-158688	NM_001160379	212943	Mm.74610	NM_001160378	ENSMUSG00000032265	Fam46a	BAP014|D930050G01Rik	family with sequence similarity 46, member A	protein-coding
	chr3	137639773	137641040	+	intron (NM_011932, intron 1 of 8)	4107	NM_011932	26377	Mm.254835	NM_011932	ENSMUSG00000028159	Dapp1	Bam32	dual adaptor for phosphotyrosine and 3-phosphoinositides 1	protein-coding
	chr4	76955402	76957044	+	intron (NM_011211, intron 6 of 39)	901576	NM_011211	19266	Mm.184021	NM_011211	ENSMUSG00000028399	Ptprd	1110002J03Rik|3000002J10Rik|B230219D21Rik|R-PTP-delta	protein tyrosine phosphatase, receptor type, D	protein-coding
	chr10	119922376	119923950	+	Intergenic	-9638	NM_010441	15364	Mm.157190	NM_010441	ENSMUSG00000056758	Hmga2	9430083A20Rik|HMGI-C|Hmgic|pg|pygmy	high mobility group AT-hook 2	protein-coding
	chr6	72703450	72705577	+	intron (NM_001079822, intron 3 of 12)	34526	NM_001079822	21415	Mm.440067	NM_009332	ENSMUSG00000055799	Tcf7l1	Tcf-3|Tcf3|bHLHb21	transcription factor 7 like 1 (T cell specific, HMG box)	protein-coding
	chr3	102930662	102933016	+	intron (NM_177857, intron 1 of 18)	360	NM_177857	329727	Mm.293641	NM_177857	ENSMUSG00000007379	Dennd2c	A930010I20Rik	DENN/MADD domain containing 2C	protein-coding
	chr1	154938302	154944900	+	intron (NM_175460, intron 8 of 10)	91976	NM_008485	16782	Mm.329272	NM_008485	ENSMUSG00000026479	Lamc2	AA589349	laminin, gamma 2	protein-coding
	chr11	8472752	8477460	+	intron (NM_001083587, intron 4 of 30)	89432	NM_001083587	319939	Mm.337820	NM_001083587	ENSMUSG00000020422	Tns3	BC023928|F830010I22Rik|TEM6|Tens1	tensin 3	protein-coding
	chr12	73764436	73766576	+	intron (NM_025522, intron 1 of 6)	309	NM_025522	66375	Mm.289653	NM_025522	ENSMUSG00000021094	Dhrs7	2310016E22Rik|5730564L20Rik|AW061210|Retdsr4|Retsdr4	dehydrogenase/reductase (SDR family) member 7	protein-coding
	chr4	82505281	82506132	+	promoter-TSS (NM_026647)	-141	NM_026647	68268	Mm.32047	NM_026647	ENSMUSG00000028403	Zdhhc21	9130404H11Rik|AL024349|D130004H04Rik|dep	zinc finger, DHHC domain containing 21	protein-coding
	chr13	21992552	21993750	+	Intergenic	-4233	NR_035500	100316716		NR_035500	ENSMUSG00000088148	Mir1983	mmu-mir-1983	microRNA 1983	ncRNA
	chr6	70883852	70884991	+	Intergenic	-15505	NM_028825	74221	Mm.273326	NM_028825	ENSMUSG00000051896	Tex37	1700011F03Rik	testis expressed 37	protein-coding
	chr2	30329252	30330753	+	promoter-TSS (NM_030244)	-283	NM_030244	72500	Mm.295464	NM_030244	ENSMUSG00000089762	Ier5l	2610524G09Rik	immediate early response 5-like	protein-coding
	chr1	134096481	134100000	+	intron (NM_001311104, intron 1 of 4)	3575	NR_029777	723818		NR_029777	ENSMUSG00000065435	Mir135b	Mirn135b|mir-135b	microRNA 135b	ncRNA
	chr12	53483280	53484853	+	Intergenic	97530	NR_136881	102638611	Mm.363799	NR_136881		Gm35135	-	predicted gene, 35135	ncRNA
	chr18	74514302	74515424	+	intron (NM_028948, intron 7 of 7)	72109	NM_028948	74453	Mm.182293	NM_028948	ENSMUSG00000035394	Cfap53	4933415I03Rik|Ccdc11	cilia and flagella associated protein 53	protein-coding
	chr9	11939697	11941626	+	Intergenic	-1035886	NM_001170787	244682	Mm.187021	NM_001033359	ENSMUSG00000039488	Cntn5	6720426O10Rik|A830025P08Rik|Gm507|NB-2	contactin 5	protein-coding
	chr16	36707702	36708946	+	intron (NM_001285791, intron 1 of 6)	14260	NM_001285791	106347	Mm.17807	NM_134109	ENSMUSG00000022900	Ildr1	AU041483|AU044638	immunoglobulin-like domain containing receptor 1	protein-coding
	chr2	167246921	167249926	+	intron (NR_130767, intron 1 of 13)	1213	NM_001304542	77031	Mm.278924	NM_148929	ENSMUSG00000039463	Slc9a8	1200006P13Rik|6430709P13Rik|AI182282|NHE-8|NHE8	solute carrier family 9 (sodium/hydrogen exchanger), member 8	protein-coding
	chr11	79449002	79450321	+	intron (NM_175543, intron 3 of 14)	-12996	NR_003283	790912	Mm.447313	NR_003283	ENSMUSG00000087434	Rab11fip4os1	Gm11202|OTTMUSG00000000185	RAB11 family interacting protein 4 (class II), opposite strand 1	ncRNA
	chr1	135751652	135753565	+	Intergenic	51142	NM_054076	269120	Mm.59985	NM_054076	ENSMUSG00000010311	Optc	-	opticin	protein-coding
	chr13	23855237	23856908	+	exon (NM_030609, exon 1 of 1)	535	NM_030609	80838	Mm.480242	NM_030609	ENSMUSG00000049539	Hist1h1a	H1.1|H1a|H1f1|H1var3	histone cluster 1, H1a	protein-coding
	chr5	63966378	63967767	+	Intergenic	-73270	NM_177006	319807	Mm.319487	NM_028470	ENSMUSG00000090061	Nwd2	3110047P20Rik|B830017A01Rik|Hn1-ps2|mKIAA1239	NACHT and WD repeat domain containing 2	protein-coding
	chr6	52052484	52057330	+	intron (NR_110440, intron 1 of 2)	1959	NR_110440	102635415	Mm.333063	NR_110440	ENSMUSG00000085412	Halr1	Gm15055|Haunt|Linchoxa1|OTTMUSG00000018881|linc-Evx1|linc-Hoxa1|linc1547	Hoxa adjacent long noncoding RNA 1	ncRNA
	chr2	75520699	75521819	+	intron (NM_010902, intron 1 of 4)	21461	NR_132727	18024	Mm.1025	NM_010902	ENSMUSG00000015839	Nfe2l2	Nrf2	nuclear factor, erythroid derived 2, like 2	protein-coding
	chr6	102686989	102688474	+	Intergenic	-56647	NR_105792	102466636		NR_105792	ENSMUSG00000098533	Mir6373	Gm27870|mmu-mir-6373	microRNA 6373	ncRNA
	chr2	51303002	51304650	+	Intergenic	-10406	NR_130155	73375	Mm.396227	NR_130155	ENSMUSG00000086007	1700057H21Rik	-	RIKEN cDNA 1700057H21 gene	ncRNA
	chr17	35640355	35643165	+	Intergenic	-1217	NM_013633	18999	Mm.17031	NM_013633	ENSMUSG00000024406	Pou5f1	NF-A3|Oct-3|Oct-3/4|Oct-4|Oct3|Oct3/4|Oct4|Otf-3|Otf-4|Otf3|Otf3-rs7|Otf3g|Otf4	POU domain, class 5, transcription factor 1	protein-coding
	chr15	79763702	79766489	+	Intergenic	-2019	NM_144811	52609	Mm.323442	NM_144811	ENSMUSG00000053411	Cbx7	1600014J01Rik|AI851678|D15Ertd417e	chromobox 7	protein-coding
	chr16	23030552	23031600	+	Intergenic	-1902	NM_001102410	385643	Mm.440414	NM_201375	ENSMUSG00000060459	Kng2	-	kininogen 2	protein-coding
	chr14	64782416	64783218	+	intron (NM_001347639, intron 5 of 5)	59657	NM_028525	73382	Mm.481055	NM_028525	ENSMUSG00000021966	Prss52	1700049K14Rik|Tesp3	protease, serine 52	protein-coding
	chr2	121302902	121303831	+	Intergenic	-3607	NM_001081975	100034361	Mm.270393	NM_001081975	ENSMUSG00000048222	Mfap1b	-	microfibrillar-associated protein 1B	protein-coding
	chr16	21701252	21703146	+	Intergenic	-7461	NM_001001881	72190	Mm.131606	NM_001001881	ENSMUSG00000043391	2510009E07Rik	AI194952	RIKEN cDNA 2510009E07 gene	protein-coding
	chr12	80761651	80763190	+	intron (NM_009014, intron 8 of 10)	263300	NR_131075	77290	Mm.395042	NR_131073		9430078K24Rik	-	RIKEN cDNA 9430078K24 gene	ncRNA
	chr9	110151158	110154000	+	intron (NM_013884, intron 2 of 4)	6292	NM_001166273	29873	Mm.38496	NM_013884	ENSMUSG00000032482	Cspg5	Caleb|Ngc	chondroitin sulfate proteoglycan 5	protein-coding
	chr4	108410838	108411600	+	intron (NM_001347163, intron 1 of 18)	-14738	NM_183300	230597	Mm.196776	NM_183300	ENSMUSG00000034557	Zfyve9	Madhip|NSP|SARA|SMADIP	zinc finger, FYVE domain containing 9	protein-coding
	chr8	111248875	111251304	+	intron (NM_007496, intron 1 of 9)	11545	NM_007496	11906	Mm.416972	NM_007496	ENSMUSG00000038872	Zfhx3	A230102L03Rik|Atbf1|Sci|WBP9|mKIAA4228	zinc finger homeobox 3	protein-coding
	chr1	116745452	116747074	+	Intergenic	-835451	NM_001077425	636808	Mm.101576	NM_001077425	ENSMUSG00000070695	Cntnap5a	Caspr5-1|EG636808	contactin associated protein-like 5A	protein-coding
	chr3	137529795	137530981	+	promoter-TSS (NM_001033155)	-251	NM_001033155	70604	Mm.256488	NM_001033155	ENSMUSG00000074212	Dnajb14	5730496F10Rik	DnaJ heat shock protein family (Hsp40) member B14	protein-coding
	chr6	37553252	37554908	+	Intergenic	73907	NM_145364	208665	Mm.262635	NM_145364	ENSMUSG00000038641	Akr1d1	-	aldo-keto reductase family 1, member D1	protein-coding
	chr13	103444952	103446457	+	Intergenic	-37934	NM_008533	17079	Mm.373974	NM_008533	ENSMUSG00000021624	Cd180	F630107B15|Ly78|RP105	CD180 antigen	protein-coding
	chr13	47950106	47951873	+	Intergenic	-54815	NR_045156	619327	Mm.412752	NR_045156		G630093K05Rik	-	RIKEN cDNA G630093K05 gene	ncRNA
	chr18	3385202	3386211	+	intron (NM_029402, intron 1 of 20)	2483	NM_029402	71745	Mm.291707	NM_029402	ENSMUSG00000024231	Cul2	1300003D18Rik|4932411N15Rik|AI327301|mKIAA4106	cullin 2	protein-coding
	chr2	157243305	157245283	+	Intergenic	-5735	NM_009271	20779	Mm.22845	NM_009271	ENSMUSG00000027646	Src	AW259666|pp60c-src	Rous sarcoma oncogene	protein-coding
	chr9	105543602	105544667	+	Intergenic	-1191	NM_001081309	75669	Mm.274830	NM_029380	ENSMUSG00000032571	Pik3r4	2210010O15Rik|C730038E05Rik|C85833|D9Ertd418e	phosphatidylinositol 3 kinase, regulatory subunit, polypeptide 4, p150	protein-coding
	chr11	57775507	57777222	+	Intergenic	-46202	NM_028451	73158	Mm.248843	NM_028451	ENSMUSG00000037331	Larp1	1810024J12Rik|3110040D16Rik|Larp|mKIAA0731	La ribonucleoprotein domain family, member 1	protein-coding
	chr6	3627672	3628950	+	Intergenic	43074	NR_030612	100124468		NR_030612	ENSMUSG00000076357	Mir653	Mirn653|mir-653|mmu-mir-653	microRNA 653	ncRNA
	chr9	40047108	40050542	+	Intergenic	-27976	NM_001083917	235281	Mm.290083	NM_153522	ENSMUSG00000049281	Scn3b	1110001K16Rik|4833414B02Rik|Scnb3	sodium channel, voltage-gated, type III, beta	protein-coding
	chr12	46723644	46724507	+	Intergenic	-548605	NM_144552	217517	Mm.285400	NM_144552	ENSMUSG00000046314	Stxbp6	BC024598|C85317	syntaxin binding protein 6 (amisyn)	protein-coding
	chr14	27878865	27880652	+	intron (NM_134437, intron 1 of 12)	27571	NM_134437	171463	Mm.206726	NM_027265	ENSMUSG00000040717	Il17rd	2810004A10Rik|AI428510|Sef|Sef-S	interleukin 17 receptor D	protein-coding
	chr9	3562502	3563867	+	intron (NM_001033322, intron 1 of 7)	30835	NM_001033322	234889	Mm.91240	NM_001033322	ENSMUSG00000041624	Gucy1a2	6330407I18Rik|A230060L24Rik	guanylate cyclase 1, soluble, alpha 2	protein-coding
	chrX	91378496	91379658	+	Intergenic	-10331	NM_001044386	22764	Mm.919	NM_011768	ENSMUSG00000079509	Zfx	Zfx5|Zfx5,6|Zfx6	zinc finger protein X-linked	protein-coding
	chr6	100339789	100341300	+	Intergenic	-103192	NM_019743	56353	Mm.321633	NM_019743	ENSMUSG00000072872	Rybp	2410018J24Rik|DEDAF|YEAF1	RING1 and YY1 binding protein	protein-coding
	chr13	64080282	64082531	+	Intergenic	109103	NM_008291	15487	Mm.5109	NM_008291	ENSMUSG00000033122	Hsd17b3	-	hydroxysteroid (17-beta) dehydrogenase 3	protein-coding
	chr9	31783166	31784407	+	Intergenic	-62916	NM_013800	12023	Mm.261044	NM_013800	ENSMUSG00000032033	Barx2	2310006E12Rik|Barx2b	BarH-like homeobox 2	protein-coding
	chr3	53109638	53110650	+	Intergenic	157036	NM_172501	212114	Mm.85744	NM_172501	ENSMUSG00000042997	Nhlrc3	4833441N19|8030451K01Rik|mKIAA4083	NHL repeat containing 3	protein-coding
	chr11	53015661	53016771	+	Intergenic	-82658	NR_046047	790909	Mm.404626	NR_046047	ENSMUSG00000087668	Gm11186	OTTMUSG00000000039	predicted gene 11186	ncRNA
	chr3	14999298	15001650	+	intron (NR_040550, intron 3 of 3)	29273	NR_040550	77127	Mm.195792	NR_040549	ENSMUSG00000098008	A930001A20Rik	-	RIKEN cDNA A930001A20 gene	ncRNA
	chr16	31070392	31071616	+	intron (NM_198626, intron 1 of 3)	10514	NM_198626	268880	Mm.286693	NM_198626	ENSMUSG00000047434	Xxylt1	AI480653	xyloside xylosyltransferase 1	protein-coding
	chr4	95755202	95757242	+	Intergenic	-11984	NM_001346540	230459	Mm.268175	NM_145548	ENSMUSG00000028571	Cyp2j13	-	cytochrome P450, family 2, subfamily j, polypeptide 13	protein-coding
	chr18	78559833	78561300	+	intron (NM_030683, intron 2 of 11)	-157387	NM_001110274	27411	Mm.44158	NM_030683	ENSMUSG00000024552	Slc14a2	UT-A1|UT-A3	solute carrier family 14 (urea transporter), member 2	protein-coding
	chr3	13167602	13168889	+	Intergenic	-303410	NM_178631	76897	Mm.422625	NM_178631	ENSMUSG00000039717	Ralyl	0710005M24Rik	RALY RNA binding protein-like	protein-coding
	chr5	82082864	82083618	+	intron (NM_001347367, intron 12 of 27)	470497	NR_138557	67327	Mm.87058	NR_138557		1700031L13Rik	-	RIKEN cDNA 1700031L13 gene	ncRNA
	chr14	16870003	16871585	+	Intergenic	-211034	NM_021504	59007	Mm.258381	NM_021504	ENSMUSG00000021785	Ngly1	1110002C09Rik|PNGase|Png1	N-glycanase 1	protein-coding
	chr10	98931311	98932482	+	Intergenic	-139909	NR_038019	100504202	Mm.403801	NR_038019		Gm20110	-	predicted gene, 20110	ncRNA
	chrX	11533684	11535136	+	Intergenic	123269	NM_175045	71458	Mm.196328	NM_029510	ENSMUSG00000040363	Bcor	2900008C10Rik|5830466J11Rik|8430401K06Rik|BcorR|D930024N20Rik|mKIAA1575	BCL6 interacting corepressor	protein-coding
	chr14	58466493	58467900	+	intron (NM_029492, intron 7 of 12)	22120	NM_026401	67840	Mm.319530	NM_026401	ENSMUSG00000021967	Mrpl57	2610025P17Rik|AV005697|Mrp63	mitochondrial ribosomal protein L57	protein-coding
	chr1	136430102	136433037	+	Intergenic	14690	NM_001145300	71001	Mm.158529	NM_183292	ENSMUSG00000046367	Mgat4e	4931440L10Rik	MGAT4 family, member E	protein-coding
	chr8	36053402	36054553	+	Intergenic	-25233	NM_175091	21951	Mm.88364	NM_175091	ENSMUSG00000031529	Tnks	4930554K12Rik|AI662855|ARTD5|C86528|D130072O21Rik|TANK1|mTNKS1	tankyrase, TRF1-interacting ankyrin-related ADP-ribose polymerase	protein-coding
	chr3	111209102	111209850	+	Intergenic	-475345	NR_045362	625585	Mm.389497	NR_045362	ENSMUSG00000104543	Gm6602	-	predicted gene 6602	ncRNA
	chr2	71542163	71543014	+	Intergenic	-14886	NR_037979	381371	Mm.330284	NM_201366	ENSMUSG00000064263	Platr26	Gm1631	pluripotency associated transcript 26	ncRNA
	chrX	151775945	151776895	+	Intergenic	-3417	NM_001313711	53381	Mm.247542	NM_016764	ENSMUSG00000025289	Prdx4	AOE372|Prx-iv|Prx4|TRANK	peroxiredoxin 4	protein-coding
	chr10	44111190	44113232	+	Intergenic	32729	NR_035450	100316688		NR_035450	ENSMUSG00000089260	Mir1929	mir-1929|mmu-mir-1929	microRNA 1929	ncRNA
	chr1	106966952	106968300	+	Intergenic	285661	NM_178779	320311	Mm.389162	NM_178779	ENSMUSG00000047496	Rnf152	A930029B02Rik	ring finger protein 152	protein-coding
	chr9	120057952	120059631	+	promoter-TSS (NM_001039365)	-69	NM_008614	17433	Mm.486167	NM_008614	ENSMUSG00000032517	Mobp	AI835053|AI839848|MOBP155|MOBP170|MOBP69|MOBP73|MOBP81|R74645	myelin-associated oligodendrocytic basic protein	protein-coding
	chr6	115600574	115601620	+	intron (NM_029780, intron 1 of 16)	25556	NM_029780	110157	Mm.184163	NM_029780	ENSMUSG00000000441	Raf1	6430402F14Rik|AA990557|BB129353|Craf1|D830050J10Rik|Raf-1|c-Raf|v-Raf	v-raf-leukemia viral oncogene 1	protein-coding
	chr10	75399674	75401395	+	TTS (NM_175329)	2216	NM_175329	103172	Mm.333849	NM_175329	ENSMUSG00000049422	Chchd10	1620401E04Rik|AI267078|Ndg2	coiled-coil-helix-coiled-coil-helix domain containing 10	protein-coding
	chr5	134787712	134792255	+	intron (NM_001080747, intron 1 of 33)	647	NM_001080746	14886	Mm.261570	NM_010365	ENSMUSG00000060261	Gtf2i	6030441I21Rik|BAP-135|Diws1t|GtfII-I|Spin|TFII-I|WBSCR6	general transcription factor II I	protein-coding
	chr14	79169851	79170771	+	Intergenic	-45415	NM_001081336	380921	Mm.89591	NM_001081336	ENSMUSG00000034731	Dgkh	5930402B05Rik|D130015C16|DGK	diacylglycerol kinase, eta	protein-coding
	chr5	22078356	22081050	+	Intergenic	23472	NR_102315	320719	Mm.459265	NR_102315	ENSMUSG00000097207	6030443J06Rik	1700030G06Rik	RIKEN cDNA 6030443J06 gene	ncRNA
	chr12	90419408	90420366	+	intron (NM_172544, intron 2 of 19)	228053	NM_172544	18191	Mm.425766	NM_172544	ENSMUSG00000066392	Nrxn3	-	neurexin III	protein-coding
	chr2	29563068	29564450	+	intron (NM_054050, intron 11 of 23)	-53289	NM_001177392	433416	Mm.330112	NM_001034887	ENSMUSG00000075425	Gm13547	OTTMUSG00000012686	predicted gene 13547	protein-coding
	chr1	96238872	96239700	+	Intergenic	-290156	NM_008798	18566	Mm.5024	NM_008798	ENSMUSG00000026285	Pdcd1	Ly101|PD-1|Pdc1	programmed cell death 1	protein-coding
	chr14	54196294	54197948	+	Intergenic	676483	NM_001113358	13135	Mm.319038	NM_010015	ENSMUSG00000022174	Dad1	AI323713	defender against cell death 1	protein-coding
	chr6	82653302	82654555	+	Intergenic	-51069	NM_025882	66979	Mm.195753	NM_025882	ENSMUSG00000030042	Pole4	2400007P05Rik|5830430F06Rik	polymerase (DNA-directed), epsilon 4 (p12 subunit)	protein-coding
	chr2	116068352	116069830	+	Intergenic	-167259	NR_033447	69974	Mm.440293	NR_033447		2810405F15Rik	-	RIKEN cDNA 2810405F15 gene	ncRNA
	chr2	40187738	40188624	+	Intergenic	-1106323	NM_024209	67857	Mm.389242	NM_024209	ENSMUSG00000026753	Ppp6c	2310003C10Rik	protein phosphatase 6, catalytic subunit	protein-coding
	chr2	50904815	50906006	+	Intergenic	99221	NM_028810	74194	Mm.46497	NM_028810	ENSMUSG00000017144	Rnd3	2610017M01Rik|AI661404|Arhe|Rhoe	Rho family GTPase 3	protein-coding
	chr19	23476118	23476908	+	intron (NM_174857, intron 2 of 13)	46299	NM_174857	71738	Mm.50841	NM_174857	ENSMUSG00000033207	Mamdc2	1200015L10Rik|AI591564|mamcan	MAM domain containing 2	protein-coding
	chr11	79788650	79791450	+	Intergenic	-14161	NM_144826	216987	Mm.274961	NM_144826	ENSMUSG00000035575	Utp6	4732497O03Rik|HCA66	UTP6 small subunit processome component	protein-coding
	chr9	22536752	22537756	+	intron (NM_181316, intron 18 of 21)	257095	NM_178415	319845	Mm.176725	NM_178415	ENSMUSG00000035919	Bbs9	E130103I17Rik	Bardet-Biedl syndrome 9 (human)	protein-coding
	chr19	9586299	9588750	+	Intergenic	46214	NR_073559	619371	Mm.316894	NM_001030317		Stxbp3-ps	Munc18c(L)|Stxbp3-1|Stxbp3b	syntaxin-binding protein 3, pseudogene	pseudo
	chr10	61498952	61500146	+	Intergenic	-34221	NR_002687	432466	Mm.333323	NR_002687	ENSMUSG00000046687	Gm5424	EG432466	argininosuccinate synthase pseudogene	pseudo
	chr18	66588347	66590252	+	Intergenic	-28959	NM_021451	58801	Mm.271878	NM_021451	ENSMUSG00000024521	Pmaip1	Noxa	phorbol-12-myristate-13-acetate-induced protein 1	protein-coding
	chr3	64006542	64007536	+	Intergenic	-65637	NM_001104592	100125586	Mm.469888	NM_001104592	ENSMUSG00000043897	Vmn2r2	ENSMUSG00000043897	vomeronasal 2, receptor 2	protein-coding
	chr7	116328390	116329474	+	Intergenic	-10211	NM_001302205	109594	Mm.360145	NM_057173	ENSMUSG00000036111	Lmo1	Rbtn-1|Rbtn1|Ttg1	LIM domain only 1	protein-coding
	chr15	96073922	96076073	+	intron (NR_130160, intron 2 of 2)	10118	NR_130160	75768	Mm.212701	NR_130160	ENSMUSG00000097619	4833422M21Rik	4933406G12Rik	RIKEN cDNA 4833422M21 gene	ncRNA
	chr2	171056332	171057814	+	Intergenic	499766	NM_001163686	76829	Mm.41633	NM_029761	ENSMUSG00000027560	Dok5	2700055C10Rik	docking protein 5	protein-coding
	chr11	119256410	119257659	+	Intergenic	5248	NR_035453	100316690		NR_035453	ENSMUSG00000088015	Mir1932	mir-1932|mmu-mir-1932	microRNA 1932	ncRNA
	chr18	45057452	45058800	+	Intergenic	69807	NM_001163013	240255	Mm.244482	NM_001163013	ENSMUSG00000034653	Ythdc2	3010002F02Rik|BC037178	YTH domain containing 2	protein-coding
	chr5	146062274	146064600	+	Intergenic	19225	NM_001081431	666311	Mm.260773	NM_001081431	ENSMUSG00000070420	Zscan25	EG666311|Zfp498	zinc finger and SCAN domain containing 25	protein-coding
	chr5	22757383	22758162	+	intron (NM_001081231, intron 3 of 3)	182399	NR_040469	269630	Mm.425231	NR_040469	ENSMUSG00000073147	5031425E22Rik	-	RIKEN cDNA 5031425E22 gene	ncRNA
	chr5	149555552	149557032	+	Intergenic	2876	NR_028285	70138	Mm.417834	NR_028285	ENSMUSG00000086494	2210417A02Rik	AV081004	RIKEN cDNA 2210417A02 gene	ncRNA
	chr18	65724955	65725980	+	Intergenic	-14417	NM_207255	328977	Mm.286232	NM_207255	ENSMUSG00000042439	Zfp532	C530030I18Rik|Znf532|mKIAA1629	zinc finger protein 532	protein-coding
	chr1	11265602	11269050	+	intron (NM_001033636, intron 3 of 5)	13282	NM_001033636	109294	Mm.123247	NM_029525	ENSMUSG00000048960	Prex2	6230420N16Rik|AI316880|AI553603|C030045D06Rik|D430013K02|Depdc2|P-Rex2	phosphatidylinositol-3,4,5-trisphosphate-dependent Rac exchange factor 2	protein-coding
	chr5	88200902	88201889	+	Intergenic	-2080	NM_001304768	12993	Mm.4908	NM_007785	ENSMUSG00000061937	Csn1s2a	Csng|PP22	casein alpha s2-like A	protein-coding
	chr4	8614870	8615984	+	Intergenic	-2126	NM_001277149	320790	Mm.138792	NM_001033395	ENSMUSG00000041235	Chd7	A730019I05Rik|Cycn|Cyn|Dz|Edy|Flo|GENA 47|GENA 60|Gena 52|Lda|Mt|Obt|Todo|WBE1|Whi|metis	chromodomain helicase DNA binding protein 7	protein-coding
	chr12	108505532	108506365	+	Intergenic	467750	NR_045973	74968	Mm.359821	NR_045973	ENSMUSG00000085641	4930465M20Rik	4930431H15Rik	RIKEN cDNA 4930465M20 gene	ncRNA
	chr11	29496400	29497744	+	Intergenic	-49032	NM_001033865	78294	Mm.180003	NM_024277	ENSMUSG00000020460	Rps27a	0610006J14Rik|Uba52|Ubb|Ubc	ribosomal protein S27A	protein-coding
	chr16	29722502	29723990	+	Intergenic	143826	NM_001199177	74143	Mm.274285	NM_133752	ENSMUSG00000038084	Opa1	1200011N24Rik|AI225888|AI847218|lilr3|mKIAA0567	OPA1, mitochondrial dynamin like GTPase	protein-coding
	chr10	76627813	76629610	+	intron (NM_009929, intron 2 of 41)	564	NM_009929	12822	Mm.4352	NM_009929	ENSMUSG00000001435	Col18a1	-	collagen, type XVIII, alpha 1	protein-coding
	chr8	46317602	46319518	+	Intergenic	28825	NM_028066	109821	Mm.33326	NM_028066	ENSMUSG00000031645	F11	1600027G01Rik|AI503996|Cf11|FXI|PTA	coagulation factor XI	protein-coding
	chr5	56182668	56183875	+	Intergenic	1442040	NR_038045	330086	Mm.254449	NM_177871	ENSMUSG00000105912	Gm10440	D130065D13|ENSMUSG00000072936	predicted gene 10440	ncRNA
	chr6	65220302	65221258	+	Intergenic	-110508	NM_175524	243407	Mm.389758	NM_175524	ENSMUSG00000029917	C130060K24Rik	-	RIKEN cDNA C130060K24 gene	protein-coding
	chr6	97051247	97053661	+	Intergenic	-42049	NM_177233	320701	Mm.131700	NM_177233	ENSMUSG00000046500	Fam19a4	C130034I18Rik|Fam19a4 Tafa-4|Tafa-4	family with sequence similarity 19, member A4	protein-coding
	chr15	53756722	53757900	+	Intergenic	-23320	NM_177225	320679	Mm.442455	NM_177225	ENSMUSG00000058656	Samd12	A830094I09Rik	sterile alpha motif domain containing 12	protein-coding
	chr13	52347357	52348200	+	Intergenic	155668	NR_045061	74050	Mm.84860	NR_045061		4921525O09Rik	-	RIKEN cDNA 4921525O09 gene	ncRNA
	chr18	6773852	6775650	+	intron (NM_181070, intron 2 of 6)	9586	NM_001278447	19330	Mm.132802	NM_181070	ENSMUSG00000073639	Rab18	AA959686	RAB18, member RAS oncogene family	protein-coding
	chr8	18479843	18481013	+	Intergenic	-114745	NM_173189	244329	Mm.235296	NM_173189	ENSMUSG00000039842	Mcph1	5430437K10Rik|BRIT1|D030046N04Rik|MCT	microcephaly, primary autosomal recessive 1	protein-coding
	chr18	66620299	66621683	+	intron (NM_021451, intron 2 of 2)	2733	NM_021451	58801	Mm.271878	NM_021451	ENSMUSG00000024521	Pmaip1	Noxa	phorbol-12-myristate-13-acetate-induced protein 1	protein-coding
	chr1	173890352	173891400	+	Intergenic	43208	NM_030710	30925	Mm.486404	NM_030710	ENSMUSG00000015314	Slamf6	KAL1|KAL1b|Ly108|NTB-A|NTBA|SF2000	SLAM family member 6	protein-coding
	chr3	46674711	46676700	+	Intergenic	28999	NR_105800	102465199		NR_105800	ENSMUSG00000098417	Mir6379	Gm27730|mmu-mir-6379	microRNA 6379	ncRNA
	chr12	73150802	73152377	+	Intergenic	20389	NM_181752	238252	Mm.390508	NM_181752	ENSMUSG00000043398	Gpr135	PAFR	G protein-coupled receptor 135	protein-coding
	chr13	50467860	50469333	+	Intergenic	-44650	NM_175401	109082	Mm.18638	NM_175401	ENSMUSG00000037816	Fbxw17	1110064L07Rik|C85886	F-box and WD-40 domain protein 17	protein-coding
	chr4	19517552	19518539	+	intron (NM_025476, intron 4 of 9)	15832	NM_025476	66302	Mm.440686	NM_025476	ENSMUSG00000028229	Rmdn1	Fam82b|RMD-1	regulator of microtubule dynamics 1	protein-coding
	chr6	12056702	12058510	+	intron (NR_003631, intron 2 of 3)	1974	NR_003631	625347	Mm.389084	NM_001039041	ENSMUSG00000057223	Gm6578	EG625347	mitochondrial ribosomal protein L32 pseudogene	pseudo
	chr4	118384038	118384950	+	Intergenic	2480	NM_146853	258852	Mm.377720	NM_146853	ENSMUSG00000046790	Olfr1341	MOR258-1	olfactory receptor 1341	protein-coding
	chr19	34933999	34935076	+	intron (NM_001114339, intron 1 of 6)	17870	NM_023792	75735	Mm.24742	NM_023792	ENSMUSG00000033610	Pank1	Pank|Pank1b	pantothenate kinase 1	protein-coding
	chr1	119545952	119549550	+	Intergenic	659958	NM_011650	22099	Mm.426637	NM_011650	ENSMUSG00000026374	Tsn	2610034C24Rik|AU040286|C3PO|TB-RBP	translin	protein-coding
	chr1	106908310	106910400	+	Intergenic	243959	NM_011800	23836	Mm.103640	NM_011800	ENSMUSG00000050840	Cdh20	Cdh7	cadherin 20	protein-coding
	chr1	162969050	162971170	+	TTS (NM_172644)	1887	NR_028543	100217446		NR_028543	ENSMUSG00000064968	Snord47	MBII-96	small nucleolar RNA, C/D box 47	snoRNA
	chr2	39473380	39474125	+	Intergenic	-391894	NM_024209	67857	Mm.389242	NM_024209	ENSMUSG00000026753	Ppp6c	2310003C10Rik	protein phosphatase 6, catalytic subunit	protein-coding
	chr14	96059977	96060791	+	Intergenic	-220101	NM_025733	66732	Mm.75060	NM_025733	ENSMUSG00000034689	4921530L21Rik	-	RIKEN cDNA 4921530L21 gene	protein-coding
	chr11	106494317	106495350	+	Intergenic	-20589	NM_198292	21763	Mm.102407	NM_198292	ENSMUSG00000040548	Tex2	4930568E07Rik|AI553404|Def-5|Taz4	testis expressed gene 2	protein-coding
	chr15	101063669	101064931	+	Intergenic	-8683	NR_045328	380977	Mm.399924	NR_045326	ENSMUSG00000097915	A330009N23Rik	-	RIKEN cDNA A330009N23 gene	ncRNA
	chr6	48442670	48444133	+	exon (NM_173428, exon 90 of 103)	-10937	NR_015597	58894	Mm.31983	NR_015597	ENSMUSG00000107476	Zfp862-ps	4732460K03Rik|AI448302|Zfp862|mKIAA0543	zinc finger protein 862, pseudogene	pseudo
	chr7	28624652	28625767	+	intron (NM_011762, intron 1 of 4)	1606	NM_011762	22717	Mm.379046	NM_011762	ENSMUSG00000078779	Zfp59	Mfg-2|Mfg2	zinc finger protein 59	protein-coding
	chr11	66117653	66118624	+	intron (NM_001034874, intron 2 of 4)	-136085	NM_001099633	237806	Mm.264210	NM_001099633	ENSMUSG00000056752	Dnah9	9030022M04|A230091C01|C230051G16|D11Ertd686e|Dnahc9|mKIAA0357	dynein, axonemal, heavy chain 9	protein-coding
	chr4	154688576	154690005	+	intron (NM_008860, intron 4 of 17)	30608	NM_001039079	18762	Mm.28561	NM_008860	ENSMUSG00000029053	Prkcz	AI098070|C80388|Pkcz|R74924|aPKCzeta|nPKC-zeta|zetaPKC	protein kinase C, zeta	protein-coding
	chr6	67095468	67097500	+	Intergenic	-109083	NM_007836	13197	Mm.72235	NM_007836	ENSMUSG00000036390	Gadd45a	AA545191|Ddit1|GADD45	growth arrest and DNA-damage-inducible 45 alpha	protein-coding
	chr3	72671801	72672963	+	Intergenic	98406	NM_001081137	69983	Mm.261054	NM_001081137	ENSMUSG00000027790	Sis	2010204N08Rik|SI|Si-s	sucrase isomaltase (alpha-glucosidase)	protein-coding
	chr12	28025203	28028664	+	exon (NM_009234, exon 1 of 1)	650	NM_009234	20666	Mm.41702	NM_009234	ENSMUSG00000063632	Sox11	1110038H03Rik|6230403H02Rik|AI836553|end1	SRY (sex determining region Y)-box 11	protein-coding
	chr19	4809910	4812719	+	exon (NM_001290127, exon 1 of 4)	320	NM_001290127	102902673	Mm.426069	NM_001290127	ENSMUSG00000096370	Gm21992	Rbm14-rbm4	predicted gene 21992	protein-coding
	chr19	24297894	24300620	+	intron (NM_011597, intron 1 of 22)	259	NM_011597	21873	Mm.104744	NM_011597	ENSMUSG00000024812	Tjp2	ZO-2	tight junction protein 2	protein-coding
	chr13	74880290	74881232	+	intron (NM_001301153, intron 9 of 31)	-9052	NM_001301181	12380	Mm.29163	NM_009817	ENSMUSG00000021585	Cast	-	calpastatin	protein-coding
	chr14	114748106	114749550	+	Intergenic	-482359	NR_045661	75822	Mm.410813	NR_045661		4930524C18Rik	-	RIKEN cDNA 4930524C18 gene	ncRNA
	chr5	114422163	114423605	+	intron (NM_198109, intron 2 of 14)	20882	NM_198109	231637	Mm.389682	NM_198109	ENSMUSG00000042121	Ssh1	AW551225|Gm1394|Gm1395|SSH-1|SSH-1L	slingshot homolog 1 (Drosophila)	protein-coding
	chr18	16338027	16339350	+	Intergenic	-462133	NM_199055	71367	Mm.329304	NM_199055	ENSMUSG00000047161	Chst9	5430438D01Rik	carbohydrate (N-acetylgalactosamine 4-0) sulfotransferase 9	protein-coding
	chr6	108480375	108482625	+	intron (NM_010585, intron 60 of 61)	41763	NR_106121	102465766		NR_106121	ENSMUSG00000105697	Mir7661	mmu-mir-7661	microRNA 7661	ncRNA
	chr7	86283878	86286037	+	intron (NM_008594, intron 7 of 9)	8989	NM_001045489	17304	Mm.1451	NM_008594	ENSMUSG00000030605	Mfge8	AA408458|AI325141|MFG-E8|MP47|Mfgm|P47|SED1|lactadherin	milk fat globule-EGF factor 8 protein	protein-coding
	chr2	135440051	135442200	+	Intergenic	-32169	NR_015544	320684	Mm.421433	NR_015544	ENSMUSG00000085631	9630028H03Rik	-	RIKEN cDNA 9630028H03 gene	ncRNA
	chr8	85682664	85685187	+	Intergenic	-5326	NM_001111304	71310	Mm.24031	NM_027758	ENSMUSG00000031709	Tbc1d9	4933431N12Rik|AI847101|AW490653|C76116	TBC1 domain family, member 9	protein-coding
	chr18	35180547	35183338	+	Intergenic	-67937	NM_010481	15526	Mm.209419	NM_010481	ENSMUSG00000024359	Hspa9	74kDa|Csa|Grp75|Hsc74|Hsp74|Hsp74a|Hspa9a|Mortalin|Mot-2|Mot2|Mthsp70|Pbp74	heat shock protein 9	protein-coding
	chr4	137025739	137027094	+	intron (NM_008305, intron 1 of 96)	1698	NM_008305	15530	Mm.273662	NM_008305	ENSMUSG00000028763	Hspg2	AI852380|Pcn|Plc|per	perlecan (heparan sulfate proteoglycan 2)	protein-coding
	chr16	56227414	56228654	+	intron (NM_174876, intron 7 of 19)	23608	NM_174876	224224	Mm.151998	NM_174876	ENSMUSG00000035270	Impg2	IPM200|PG10.2|Rsbp|Spacrcan	interphotoreceptor matrix proteoglycan 2	protein-coding
	chr5	143543102	143545101	+	intron (NM_178242, intron 4 of 15)	34965	NM_178242	231861	Mm.354649	NM_178242	ENSMUSG00000039477	Tnrc18	BC025631|EG381742|Zfp469	trinucleotide repeat containing 18	protein-coding
	chr1	182853968	182855709	+	Intergenic	-10315	NM_010094	13590	Mm.378911	NM_010094	ENSMUSG00000038793	Lefty1	AI450052|Ebaf|Leftb|Stra3|Tgfb4|lefty|lefty-1	left right determination factor 1	protein-coding
	chr1	30470702	30472675	+	Intergenic	448413	NM_001081080	213109	Mm.194486	NM_025871	ENSMUSG00000048874	Phf3	2310061N19Rik|mKIAA0244	PHD finger protein 3	protein-coding
	chr5	65255617	65257597	+	Intergenic	61845	NM_008453	16599	Mm.392759	NM_008453	ENSMUSG00000029178	Klf3	9930027G08Rik|AL024007|Bklf|Tef-2	Kruppel-like factor 3 (basic)	protein-coding
	chr8	118792948	118794022	+	Intergenic	-235430	NM_029297	75465	Mm.23114	NM_029297	ENSMUSG00000034467	Dynlrb2	1700009A04Rik|DNLC2B|Dncl2b	dynein light chain roadblock-type 2	protein-coding
	chr4	43807791	43809398	+	Intergenic	-13395	NR_033638	29848	Mm.424497	NR_033638	ENSMUSG00000111338	Olfr29-ps1	MOR262-11|MTPCR52|Olfr158|Olfr29|Olfr37d|mOR37d	olfactory receptor 29, pseudogene 1	pseudo
	chr13	78394451	78395382	+	Intergenic	-56782	NM_010151	13865	Mm.439653	NM_010151	ENSMUSG00000069171	Nr2f1	COUP-TF1|COUP-TFI|COUPTFA|EAR-3|EAR3|Erbal3|SVP44|Tcfcoup1	nuclear receptor subfamily 2, group F, member 1	protein-coding
	chr9	114477228	114478936	+	Intergenic	-4595	NM_001042503	636931	Mm.17857	NM_001042503	ENSMUSG00000079259	Trim71	2610206G21Rik|AL022943|Gm1127|Lin41|lin-41|mLin41|mlin-41	tripartite motif-containing 71	protein-coding
	chr7	144063375	144064214	+	Intergenic	-22500	NM_008598	17314	Mm.440219	NM_008598	ENSMUSG00000054612	Mgmt	AGT|AI267024|Agat	O-6-methylguanine-DNA methyltransferase	protein-coding
	chr11	107370375	107374035	+	Intergenic	31363	NM_025894	66997	Mm.491171	NM_025894	ENSMUSG00000020720	Psmd12	1500002F15Rik|AI480719|P55	proteasome (prosome, macropain) 26S subunit, non-ATPase, 12	protein-coding
	chr15	41183473	41184196	+	Intergenic	-95194	NM_001130166	170719	Mm.254267	NM_130885	ENSMUSG00000022307	Oxr1	2210416C20Rik|C7|C7B	oxidation resistance 1	protein-coding
	chr5	126559199	126560352	+	Intergenic	546987	NM_001190352	208151	Mm.40397	NM_001190352	ENSMUSG00000070498	Tmem132b	AK220418|mKIAA1786	transmembrane protein 132B	protein-coding
	chr18	20647814	20649000	+	Intergenic	-20368	NM_030596	13512	Mm.106811	NM_030596	ENSMUSG00000056632	Dsg3	bal	desmoglein 3	protein-coding
	chr1	35288730	35290161	+	Intergenic	382641	NM_145516	226971	Mm.292751	NM_145516	ENSMUSG00000026123	Plekhb2	2310009M15Rik|AU018239|Evt2|Phdc|evt-2	pleckstrin homology domain containing, family B (evectins) member 2	protein-coding
	chr13	19516128	19517250	+	Intergenic	-29007	NM_001347485	76205	Mm.41940	NM_024270	ENSMUSG00000003062	Stard3nl	0610035N01Rik|6530409L22Rik|AW124774|MENTHO	STARD3 N-terminal like	protein-coding
	chr11	8482156	8483365	+	intron (NM_001083587, intron 3 of 30)	81778	NM_001083587	319939	Mm.337820	NM_001083587	ENSMUSG00000020422	Tns3	BC023928|F830010I22Rik|TEM6|Tens1	tensin 3	protein-coding
	chr6	70063221	70064250	+	Intergenic	678434	NM_009075	19895	Mm.17905	NM_009075	ENSMUSG00000053604	Rpia	RPI	ribose 5-phosphate isomerase A	protein-coding
	chr10	26678136	26679162	+	Intergenic	186331	NM_176837	73910	Mm.356496	NM_176837	ENSMUSG00000039031	Arhgap18	4833419J07Rik|AI314906|AI843501	Rho GTPase activating protein 18	protein-coding
	chr11	7589402	7590450	+	Intergenic	-476000	NM_008343	16009	Mm.29254	NM_008343	ENSMUSG00000020427	Igfbp3	AI649005|IGFBP-3|IGgfbp3	insulin-like growth factor binding protein 3	protein-coding
	chr2	79966398	79967669	+	intron (NM_001159582, intron 2 of 15)	2095	NM_016744	18573	Mm.40678	NM_016744	ENSMUSG00000059173	Pde1a	AI987702|AW125737	phosphodiesterase 1A, calmodulin-dependent	protein-coding
	chr4	139505822	139506987	+	Intergenic	-6970	NR_045159	71235	Mm.61253	NR_045159	ENSMUSG00000085928	4933427I22Rik	-	RIKEN cDNA 4933427I22 gene	ncRNA
	chr15	5065685	5067294	+	promoter-TSS (NM_026069)	-124	NM_026069	67281	Mm.10474	NM_026069	ENSMUSG00000041841	Rpl37	3110005M08Rik	ribosomal protein L37	protein-coding
	chr2	171399152	171400565	+	Intergenic	388441	NR_040509	75655	Mm.396203	NR_040509	ENSMUSG00000086823	1700028P15Rik	-	RIKEN cDNA 1700028P15 gene	ncRNA
	chr2	75589710	75590621	+	Intergenic	-47445	NM_010902	18024	Mm.1025	NM_010902	ENSMUSG00000015839	Nfe2l2	Nrf2	nuclear factor, erythroid derived 2, like 2	protein-coding
	chr15	10652062	10654213	+	intron (NR_045063, intron 2 of 6)	8482	NR_045065	75259	Mm.33928	NR_045063	ENSMUSG00000097058	4930556M19Rik	1700009D01Rik|C130022M03Rik	RIKEN cDNA 4930556M19 gene	ncRNA
	chr4	98530436	98531986	+	Intergenic	-46983	NM_172872	242553	Mm.440211	NM_172872	ENSMUSG00000035407	Kank4	AU021071|Ankrd38|BC060737|C130031J23	KN motif and ankyrin repeat domains 4	protein-coding
	chr5	14370752	14371950	+	Intergenic	-143567	NM_011995	26875	Mm.146275	NM_011995	ENSMUSG00000061601	Pclo	Acz|Pico	piccolo (presynaptic cytomatrix protein)	protein-coding
	chr6	39082164	39083272	+	intron (NR_045813, intron 1 of 3)	14246	NR_045813	75379	Mm.348014	NR_045813	ENSMUSG00000073144	4930599N23Rik	-	RIKEN cDNA 4930599N23 gene	ncRNA
	chr18	21202849	21203850	+	Intergenic	-27496	NM_008586	17288	Mm.2682	NM_008586	ENSMUSG00000024313	Mep1b	Mep-1b	meprin 1 beta	protein-coding
	chr1	181017152	181018800	+	intron (NM_027188, intron 7 of 11)	430158	NM_027188	69726	Mm.222338	NM_027188	ENSMUSG00000055067	Smyd3	2410008A19Rik|Zmynd1	SET and MYND domain containing 3	protein-coding
	chr1	81714694	81715650	+	Intergenic	-413319	NR_105762	102466629		NR_105762	ENSMUSG00000098797	Mir6344	Gm27840|mmu-mir-6344	microRNA 6344	ncRNA
	chr7	49752488	49753500	+	intron (NM_001309388, intron 2 of 6)	8129	NM_001309389	434178	Mm.333810	NM_001309388	ENSMUSG00000092416	Zfp141	-	zinc finger protein 141	protein-coding
	chr17	5660005	5661916	+	intron (NM_146073, intron 2 of 8)	-137697	NR_045081	78512	Mm.23696	NR_045079	ENSMUSG00000096965	3300005D01Rik	-	RIKEN cDNA 3300005D01 gene	ncRNA
	chr3	83676571	83677363	+	Intergenic	-31437	NM_011905	24088	Mm.87596	NM_011905	ENSMUSG00000027995	Tlr2	Ly105	toll-like receptor 2	protein-coding
	chr16	9264546	9265950	+	Intergenic	435055	NM_001081400	69053	Mm.390868	NM_001081400	ENSMUSG00000022507	1810013L24Rik	1110017P05Rik|3010002C02Rik|AA792997|AW124177|Gm19906|R74903	RIKEN cDNA 1810013L24 gene	protein-coding
	chr3	86754180	86755475	+	Intergenic	-30021	NM_001195500	70762	Mm.44490	NM_027539	ENSMUSG00000028078	Dclk2	6330415M09Rik|AU044875|CL2|CLICK2|Click-II|Dcamkl2	doublecortin-like kinase 2	protein-coding
	chr13	29369402	29370900	+	intron (NR_131896, intron 15 of 16)	262027	NR_045075	77920	Mm.197051	NR_045073	ENSMUSG00000086363	A330102I10Rik	-	RIKEN cDNA A330102I10 gene	ncRNA
	chr4	82092536	82094400	+	intron (NM_008687, intron 2 of 8)	58215	NM_001286127	18028	Mm.317947	NM_008687	ENSMUSG00000008575	Nfib	6720429L07Rik|CTF|E030026I10Rik|NF-I/B|NF1-B|NFI-B	nuclear factor I/B	protein-coding
	chr8	114556393	114557795	+	Intergenic	21835	NM_020584	57321	Mm.213064	NM_020584	ENSMUSG00000033430	Terf2ip	Rap1	telomeric repeat binding factor 2, interacting protein	protein-coding
	chr16	4818002	4819069	+	Intergenic	-16881	NM_030192	78809	Mm.325551	NM_030192	ENSMUSG00000022518	4930562C15Rik	-	RIKEN cDNA 4930562C15 gene	protein-coding
	chr2	156518552	156519931	+	intron (NM_146128, intron 2 of 12)	27404	NR_040505	74846	Mm.443946	NR_040505	ENSMUSG00000086638	4930405A21Rik	-	RIKEN cDNA 4930405A21 gene	ncRNA
	chr4	85560002	85561101	+	Intergenic	-139268	NM_029967	77739	Mm.331690	NM_029967	ENSMUSG00000066113	Adamtsl1	5930437A14Rik|6720426B09Rik|ADAMTSL-1	ADAMTS-like 1	protein-coding
	chr11	62323721	62325987	+	intron (NM_001039536, intron 5 of 6)	27909	NM_028448	73139	Mm.390409	NM_028448	ENSMUSG00000018509	Cenpv	3110013H01Rik|AA671303|Prr6	centromere protein V	protein-coding
	chr6	85798913	85800150	+	Intergenic	-17647	NM_023455	68396	Mm.154782	NM_023455	ENSMUSG00000030004	Nat8	0610037O16Rik|CCNAT|Cml4	N-acetyltransferase 8 (GCN5-related)	protein-coding
	chr9	17678713	17680151	+	Intergenic	-417279	NM_025844	66917	Mm.103534	NM_025844	ENSMUSG00000001774	Chordc1	1110001O09Rik|AA409036|Chp-1|morgana	cysteine and histidine-rich domain (CHORD)-containing, zinc-binding protein 1	protein-coding
	chr1	124503602	124504831	+	Intergenic	-1039659	NM_025860	66942	Mm.44219	NM_025860	ENSMUSG00000001674	Ddx18	2310005B10Rik	DEAD (Asp-Glu-Ala-Asp) box polypeptide 18	protein-coding
	chr11	28071002	28072032	+	Intergenic	412807	NM_001166661	216613	Mm.93759	NM_181577	ENSMUSG00000032878	Ccdc85a	-	coiled-coil domain containing 85A	protein-coding
	chr9	100941544	100943556	+	Intergenic	-7247	NM_025835	66904	Mm.335385	NM_025835	ENSMUSG00000032527	Pccb	1300012P06Rik|AI314687|R74805	propionyl Coenzyme A carboxylase, beta polypeptide	protein-coding
	chr3	18728402	18729962	+	Intergenic	333883	NM_028840	74252	Mm.200383	NM_028840	ENSMUSG00000027599	Armc1	2310016N05Rik|2900046P06Rik|3110009G21Rik|AA409258|AW048872|Arcp|C330014L16Rik	armadillo repeat containing 1	protein-coding
	chr11	108769907	108773550	+	Intergenic	-9935	NM_015732	12006	Mm.71710	NM_015732	ENSMUSG00000000142	Axin2	Axi1|Axil|Conductin	axin 2	protein-coding
	chr18	33237612	33238751	+	intron (NM_009793, intron 2 of 10)	135335	NM_001347624	170459	Mm.127058	NM_133774	ENSMUSG00000024378	Stard4	4632419C16Rik|9030213J02Rik	StAR-related lipid transfer (START) domain containing 4	protein-coding
	chr17	73230972	73231800	+	Intergenic	-36259	NM_029999	77889	Mm.154109	NM_029999	ENSMUSG00000024063	Lbh	1810009F10Rik|6720416L16Rik	limb-bud and heart	protein-coding
	chr8	109138246	109144794	+	intron (NM_009864, intron 2 of 15)	14270	NM_009864	12550	Mm.35605	NM_009864	ENSMUSG00000000303	Cdh1	AA960649|ARC-1|E-cad|Ecad|L-CAM|UVO|Um	cadherin 1	protein-coding
	chr5	44373352	44375100	+	Intergenic	-1188	NM_001271616	14181	Mm.46053	NM_008009	ENSMUSG00000048373	Fgfbp1	FGF-BP|FGF-BP1|FGFBP-1	fibroblast growth factor binding protein 1	protein-coding
	chr8	120224252	120225276	+	Intergenic	-1082	NM_008290	15486	Mm.276466	NM_008290	ENSMUSG00000031844	Hsd17b2	AI194836|AI194967|AI255511	hydroxysteroid (17-beta) dehydrogenase 2	protein-coding
	chr10	33094886	33096600	+	intron (NM_029726, intron 21 of 37)	-119580	NR_040657	442820	Mm.490725	NR_040657		D830005E20Rik	-	RIKEN cDNA D830005E20 gene	ncRNA
	chr15	102761646	102764160	+	Intergenic	-4381	NM_010463	15421	Mm.221179	NM_010463	ENSMUSG00000050328	Hoxc12	Hox-3.8	homeobox C12	protein-coding
	chr1	155223162	155224444	+	Intergenic	37560	NR_033736	626058	Mm.31556	NM_001177359		E330020D12Rik	EG626058|F430003O07Rik|Gm6648	Riken cDNA E330020D12 gene	ncRNA
	chr13	3711282	3712748	+	Intergenic	78737	NM_001267724	142688	Mm.253061	NM_178283	ENSMUSG00000033781	Asb13	2210015B19Rik|6430573K02Rik|Asb-13|C85285	ankyrin repeat and SOCS box-containing 13	protein-coding
	chr7	28540652	28542347	+	Intergenic	-9193	NR_033484	100043229	Mm.458666	NR_033484	ENSMUSG00000109143	Gm10046	ENSMUSG00000058661	predicted gene 10046	ncRNA
	chr2	177014852	177016500	+	Intergenic	-165569	NR_040256	626877	Mm.490744	NR_040256		Gm14405	OTTMUSG00000016573	predicted gene 14405	pseudo
	chr10	88932902	88934511	+	intron (NM_009108, intron 7 of 8)	-26994	NM_001033331	237436	Mm.11982	NM_001033331	ENSMUSG00000074802	Gas2l3	8430435B07Rik|Gm240	growth arrest-specific 2 like 3	protein-coding
	chr8	34553252	34555647	+	Intergenic	-40334	NR_033589	628431	Mm.376526	NR_033589		Hmgb1-rs17	Hmg1-rs17	high mobility group box 1, related sequence 17	pseudo
	chrX	47098146	47099071	+	Intergenic	-17499	NM_207631	236785	Mm.377256	NM_207631	ENSMUSG00000067971	Olfr1321	MOR264-26	olfactory receptor 1321	protein-coding
	chr15	9141902	9143850	+	Intergenic	-57695	NM_001285980	27401	Mm.35584	NM_013787	ENSMUSG00000054115	Skp2	4930500A04Rik|FBXL1|FWD1|p45	S-phase kinase-associated protein 2 (p45)	protein-coding
	chrX	150102752	150103496	+	Intergenic	27699	NM_175429	207474	Mm.271572	NM_175429	ENSMUSG00000041633	Kctd12b	9530071H11Rik|B430319H24Rik	potassium channel tetramerisation domain containing 12b	protein-coding
	chr3	104598600	104600700	+	intron (NM_001163440, intron 17 of 20)	7698	NM_007484	11853	Mm.262	NM_007484	ENSMUSG00000002233	Rhoc	AI324259|Arh9|Arhc	ras homolog family member C	protein-coding
	chr10	27732152	27734798	+	Intergenic	-61151	NM_008983	19272	Mm.332303	NM_008983	ENSMUSG00000019889	Ptprk	AI853699|PTPk|RPTPkappa	protein tyrosine phosphatase, receptor type, K	protein-coding
	chr16	81480808	81482252	+	intron (NM_001113208, intron 8 of 17)	280588	NM_010954	17968	Mm.433941	NM_010954	ENSMUSG00000022762	Ncam2	Ncam-2|Ocam|RNCAM	neural cell adhesion molecule 2	protein-coding
	chr4	149626802	149627676	+	Intergenic	15806	NM_001025388	433182	Mm.70666	NM_001025388	ENSMUSG00000059040	Eno1b	EG433182|Eno1|Gm5506	enolase 1B, retrotransposed	protein-coding
	chr8	58730102	58732054	+	Intergenic	-42271	NM_008278	15446	Mm.18832	NM_008278	ENSMUSG00000031613	Hpgd	15-PGDH|AV026552	hydroxyprostaglandin dehydrogenase 15 (NAD)	protein-coding
	chr11	54771800	54772814	+	intron (NM_001199275, intron 1 of 18)	4135	NM_021327	57783	Mm.259671	NM_021327	ENSMUSG00000020400	Tnip1	ABIN|ABIN-1|ABIN1|AU018810|Naf1|Nef|VAN	TNFAIP3 interacting protein 1	protein-coding
	chr18	30856952	30858160	+	Intergenic	425006	NM_181414	225326	Mm.194127	NM_181414	ENSMUSG00000033628	Pik3c3	5330434F23Rik|Vps34	phosphoinositide-3-kinase, class 3	protein-coding
	chr15	31056374	31057484	+	Intergenic	88048	NR_045186	73784	Mm.66947	NR_045186		4930430F21Rik	-	RIKEN cDNA 4930430F21 gene	ncRNA
	chr9	30256652	30258231	+	intron (NM_028874, intron 8 of 10)	22527	NM_028874	102607	Mm.35084	NM_028874	ENSMUSG00000031993	Snx19	3526401K03Rik|AI195321|AI848208|mKIAA0254	sorting nexin 19	protein-coding
	chr19	7335752	7337550	+	Intergenic	-5233	NM_054048	104383	Mm.283859	NM_054048	ENSMUSG00000024968	Rcor2	1A13|AW122124|CoREST|Rcor|Rcor1	REST corepressor 2	protein-coding
	chr13	14382002	14383050	+	intron (NM_001081348, intron 15 of 28)	226475	NM_198122	94246	Mm.439784	NM_194262	ENSMUSG00000039219	Arid4b	BCAA|BRCAA1|RBBP1L1|Rbp1l1|SAP180	AT rich interactive domain 4B (RBP1-like)	protein-coding
	chr19	41340371	41341659	+	Intergenic	-2521	NM_133352	107358	Mm.246440	NM_133352	ENSMUSG00000025016	Tm9sf3	1810073M23Rik|2810031D16Rik|AI115521|AI413748|AW146116|AW549777|Smbp|mKIAA4036	transmembrane 9 superfamily member 3	protein-coding
	chr10	114819627	114822296	+	intron (NM_025780, intron 1 of 2)	530	NM_025780	66816	Mm.32314	NM_025780	ENSMUSG00000020137	Thap2	2900040O07Rik|9030625G08Rik|AI450385|AI649097	THAP domain containing, apoptosis associated protein 2	protein-coding
	chr10	33589855	33591600	+	intron (NM_020565, intron 5 of 6)	13199	NM_020565	57430	Mm.6590	NM_020565	ENSMUSG00000069668	Sult3a1	ST3A1|Sult-x2|Sultx2	sulfotransferase family 3A, member 1	protein-coding
	chr11	84659748	84661122	+	intron (NM_153144, intron 6 of 13)	17755	NR_046281	74995	Mm.84413	NR_046281	ENSMUSG00000086799	4930502E09Rik	-	RIKEN cDNA 4930502E09 gene	ncRNA
	chr17	69626411	69628366	+	promoter-TSS (NR_045428)	-842	NR_045428	69750	Mm.439063	NR_045428	ENSMUSG00000100572	2410021H03Rik	-	RIKEN cDNA 2410021H03 gene	ncRNA
	chr2	147601528	147602729	+	Intergenic	65699	NR_046014	381384	Mm.259809	NR_046014	ENSMUSG00000051986	A530006G24Rik	Gm1003	RIKEN cDNA A530006G24 gene	ncRNA
	chr8	89298987	89300226	+	Intergenic	-29701	NM_009172	20437	Mm.324553	NM_009172	ENSMUSG00000036840	Siah1a	AA982064|AI853500|Sinh1a	seven in absentia 1A	protein-coding
	chr5	150455552	150457692	+	Intergenic	-17711	NM_001347534	15505	Mm.270681	NM_013559	ENSMUSG00000029657	Hsph1	105kDa|AI790491|Hsp105|Hsp110|hsp-E7I|hsp110/105	heat shock 105kDa/110kDa protein 1	protein-coding
	chr19	22795741	22797300	+	intron (NM_001035245, intron 5 of 7)	-28575	NR_029591	387200		NR_029591	ENSMUSG00000065507	Mir204	Mirn204|mir-204|mmu-mir-204	microRNA 204	ncRNA
	chr18	30849152	30850350	+	Intergenic	417201	NM_181414	225326	Mm.194127	NM_181414	ENSMUSG00000033628	Pik3c3	5330434F23Rik|Vps34	phosphoinositide-3-kinase, class 3	protein-coding
	chr7	114695552	114697724	+	Intergenic	-14309	NM_172907	244198	Mm.77425	NM_172907	ENSMUSG00000051041	Olfml1	6720478C22|AV321997|BC047207|MVAL564|ONT2|mONT2	olfactomedin-like 1	protein-coding
	chr14	58351005	58352250	+	intron (NM_153382, intron 1 of 1)	1628	NM_153382	50523	Mm.347899	NM_015771	ENSMUSG00000021959	Lats2	4932411G09Rik|AV277261|AW228608	large tumor suppressor 2	protein-coding
	chr2	5140750	5141850	+	intron (NM_028804, intron 2 of 2)	82478	NM_028804	74186	Mm.274715	NM_028804	ENSMUSG00000026676	Ccdc3	2310045O21Rik	coiled-coil domain containing 3	protein-coding
	chr3	7166102	7167263	+	Intergenic	-199922	NM_008862	18767	Mm.3193	NM_008862	ENSMUSG00000027499	Pkia	AI415001|PKIalpha	protein kinase inhibitor, alpha	protein-coding
	chr13	5183979	5185350	+	Intergenic	-576254	NM_018859	56043	Mm.251908	NM_018859	ENSMUSG00000045410	Akr1e1	1810061I10Rik|Akr1e2	aldo-keto reductase family 1, member E1	protein-coding
	chr2	152174653	152176244	+	intron (NR_033505, intron 1 of 4)	4043	NR_033505	791417	Mm.451219	NR_033505	ENSMUSG00000068062	Gm14164	OTTMUSG00000015846	predicted gene 14164	ncRNA
	chr9	18525500	18527933	+	Intergenic	33361	NM_146606	18322	Mm.246530	NM_146606	ENSMUSG00000054141	Olfr24	MOR132-1|MTPCR51	olfactory receptor 24	protein-coding
	chr1	190965834	190967250	+	Intergenic	-134823	NM_172650	226823	Mm.209880	NM_172650	ENSMUSG00000026608	Kctd3	4930438A20Rik|9330185B06|E330032J19Rik|NY-REN-45	potassium channel tetramerisation domain containing 3	protein-coding
	chr2	68656463	68657785	+	Intergenic	-42374	NM_172856	241447	Mm.222222	NM_172856	ENSMUSG00000027035	Cers6	4732462C07Rik|AW544719|Lass6|T1L	ceramide synthase 6	protein-coding
	chr8	93351700	93354295	+	intron (NM_177224, intron 1 of 39)	263	NM_177224	109151	Mm.100615	NM_177224	ENSMUSG00000056608	Chd9	1810014J18Rik|9030205D12Rik|A330063D19Rik|AD013|PRIC320|mKIAA0308	chromodomain helicase DNA binding protein 9	protein-coding
	chr12	40467334	40468460	+	Intergenic	296066	NM_007487	11861	Mm.12723	NM_007487	ENSMUSG00000047446	Arl4a	AI467555|Arl4	ADP-ribosylation factor-like 4A	protein-coding
	chr9	9267729	9271055	+	Intergenic	-30379	NM_027823	71544	Mm.334955	NM_027823	ENSMUSG00000050730	Arhgap42	9030420J04Rik|BE136619	Rho GTPase activating protein 42	protein-coding
	chr5	44251097	44252719	+	Intergenic	-8140	NM_007646	12494	Mm.249873	NM_007646	ENSMUSG00000029084	Cd38	ADPRC 1|Cd38-rs1|I-19	CD38 antigen	protein-coding
	chr17	71249702	71250804	+	Intergenic	-40313	NR_035427	100316676		NR_035427	ENSMUSG00000080468	Mir1195	Mirn1195|mmu-mir-1195	microRNA 1195	ncRNA
	chr1	138465406	138468080	+	Intergenic	-54735	NM_177643	226442	Mm.62521	NM_177643	ENSMUSG00000041483	Zfp281	Znf281	zinc finger protein 281	protein-coding
	chr10	107723323	107725105	+	Intergenic	-45031	NM_054056	114774	Mm.391419	NM_054056	ENSMUSG00000035873	Pawr	2310001G03Rik|PAR4|Par-4	PRKC, apoptosis, WT1, regulator	protein-coding
	chr4	28894381	28895480	+	TTS (NM_001290434)	154635	NM_001122889	13841	Mm.257266	NM_010141	ENSMUSG00000028289	Epha7	Cek11|Ebk|Ehk3|Hek11|Mdk1	Eph receptor A7	protein-coding
	chr5	38911738	38912850	+	Intergenic	-18903	NM_145559	117591	Mm.260137	NM_145559	ENSMUSG00000005107	Slc2a9	Glut9|SLC2A9B|SLC2a9A	solute carrier family 2 (facilitated glucose transporter), member 9	protein-coding
	chr5	140598767	140600734	+	intron (NM_010752, intron 13 of 17)	197756	NM_010752	17120	Mm.27250	NM_010752	ENSMUSG00000029554	Mad1l1	AI173502|AW550425|Mad1	MAD1 mitotic arrest deficient 1-like 1	protein-coding
	chr13	86517964	86519313	+	Intergenic	-332238	NM_007749	12867	Mm.378898	NM_007749	ENSMUSG00000017778	Cox7c	COXVIIc|Cox7c1	cytochrome c oxidase subunit VIIc	protein-coding
	chr8	8982966	8985790	+	Intergenic	147910	NR_045854	71249	Mm.158635	NR_045854	ENSMUSG00000108848	4933430N04Rik	-	RIKEN cDNA 4933430N04 gene	ncRNA
	chr1	162664539	162665428	+	intron (NM_013862, intron 4 of 20)	58086	NM_013862	29809	Mm.25833	NM_013862	ENSMUSG00000026721	Rabgap1l	5830411O09Rik|8430421H08Rik|9630005B12Rik|AW049894|HHL|Hh1|mKIAA0471	RAB GTPase activating protein 1-like	protein-coding
	chr16	25644602	25645350	+	Intergenic	-38875	NM_001127259	22061	Mm.20894	NM_011641	ENSMUSG00000022510	Trp63	AI462811|Ket|P51/P63|P63|P73l|Tp63|Trp53rp1	transformation related protein 63	protein-coding
	chr9	72121199	72123896	+	promoter-TSS (NM_001311105)	-148	NM_146224	235469	Mm.242791	NM_146224	ENSMUSG00000038535	Zfp280d	A930005F02Rik|BC027163|Suhw4|ZNF634|Znf280d	zinc finger protein 280D	protein-coding
	chr3	35619221	35621503	+	Intergenic	-32698	NM_029570	76295	Mm.239416	NM_029570	ENSMUSG00000037400	Atp11b	1110019I14Rik|ATPIF|ATPIR|mKIAA0956	ATPase, class VI, type 11B	protein-coding
	chr10	126674322	126676679	+	intron (NM_008447, intron 15 of 27)	24919	NM_008447	16572	Mm.30355	NM_008447	ENSMUSG00000074657	Kif5a	D10Bwg0738e|Khc|Kif5|Kns|mKIAA4086	kinesin family member 5A	protein-coding
	chr15	56257247	56258214	+	Intergenic	-263769	NR_002874	594843	Mm.484850	NR_002874	ENSMUSG00000086541	Has2os	EG594843|Has2as|Hasnt	hyaluronan synthase 2, opposite strand	ncRNA
	chr16	7796252	7797972	+	Intergenic	628117	NM_029070	74720	Mm.159318	NM_029070	ENSMUSG00000022715	Tmem114	4930511J11Rik|Cldn26	transmembrane protein 114	protein-coding
	chr4	12682952	12684300	+	Intergenic	-150358	NM_173746	208820	Mm.12057	NM_173746	ENSMUSG00000055963	Triqk	C130086A10|Gm11818|OTTMUSG00000004461	triple QxxK/R motif containing	protein-coding
	chr12	118134765	118135774	+	intron (NM_011215, intron 10 of 22)	254473	NR_033538	100038689	Mm.445351	NR_033538	ENSMUSG00000099907	Gm10421	ENSMUSG00000072792	predicted gene 10421	ncRNA
	chr15	52798902	52800210	+	Intergenic	255556	NM_027212	69790	Mm.195562	NM_027212	ENSMUSG00000038622	Med30	1810038N03Rik|2510044J04Rik|TRAP25|Thrap6	mediator complex subunit 30	protein-coding
	chr1	15793052	15795912	+	Intergenic	-1245	NM_009352	21749	Mm.4306	NM_009352	ENSMUSG00000025925	Terf1	Pin2|Trbf1|Trf1	telomeric repeat binding factor 1	protein-coding
	chr7	25300802	25302984	+	Intergenic	9787	NR_110958	232969	Mm.181332	NM_146183	ENSMUSG00000064264	Zfp428	2410005H09Rik|AV271806|AW047854|Znf428	zinc finger protein 428	protein-coding
	chr13	4770265	4771307	+	Intergenic	-162376	NM_018859	56043	Mm.251908	NM_018859	ENSMUSG00000045410	Akr1e1	1810061I10Rik|Akr1e2	aldo-keto reductase family 1, member E1	protein-coding
	chr4	66398138	66399150	+	Intergenic	-89941	NM_021297	21898	Mm.38049	NM_021297	ENSMUSG00000039005	Tlr4	Lps|Ly87|Ran/M1|Rasl2-8	toll-like receptor 4	protein-coding
	chr1	173249605	173250675	+	Intergenic	-9136	NM_001128609	21945	Mm.270139	NM_011615	ENSMUSG00000013973	Dedd	CASP8IP1|DEFT|Dedpro1|FLDED1|KE05	death effector domain-containing	protein-coding
	chr8	129080839	129083111	+	Intergenic	35361	NM_001164598	270110	Mm.334918	NM_001164598	ENSMUSG00000051495	Irf2bp2	E130305N23Rik|IRF-2BP2	interferon regulatory factor 2 binding protein 2	protein-coding
	chr18	37999511	38001452	+	3' UTR (NM_001174154, exon 4 of 4)	13833	NR_105945	102465592		NR_105945	ENSMUSG00000098706	Mir6979	Gm27524|mmu-mir-6979	microRNA 6979	ncRNA
	chr3	54792861	54794899	+	Intergenic	65097	NM_007628	12427	Mm.4815	NM_007628	ENSMUSG00000027793	Ccna1	-	cyclin A1	protein-coding
	chr13	4303795	4304851	+	Intergenic	-25678	NM_013777	622402	Mm.27447	NM_013777	ENSMUSG00000021211	Akr1c12	AI266976|Akra	aldo-keto reductase family 1, member C12	protein-coding
	chr7	121622265	121623206	+	intron (NM_011055, intron 1 of 15)	63967	NM_011055	18576	Mm.430730	NM_011055	ENSMUSG00000030671	Pde3b	9830102A01Rik|AI847709	phosphodiesterase 3B, cGMP-inhibited	protein-coding
	chr5	118908610	118910313	+	Intergenic	-101267	NM_001347445	76199	Mm.206238	NM_172424	ENSMUSG00000018076	Med13l	2210413I17Rik|6330591G05Rik|9030618F05Rik|Thrap2|Trap240L|mKIAA1025	mediator complex subunit 13-like	protein-coding
	chr18	78129503	78130305	+	Intergenic	-5302	NM_001195633	100502841	Mm.297782	NM_001195633	ENSMUSG00000039840	Epg5	4732475F16|5430411K18Rik|AI661957|AW456499|mKIAA1632	ectopic P-granules autophagy protein 5 homolog (C. elegans)	protein-coding
	chr18	75883594	75884595	+	Intergenic	-26744	NM_201354	269037	Mm.36745	NM_201354	ENSMUSG00000052928	Ctif	Gm672	CBP80/20-dependent translation initiation factor	protein-coding
	chr2	102728751	102730065	+	intron (NM_009851, intron 1 of 18)	12414	NM_001177785	12505	Mm.423621	NM_009851	ENSMUSG00000005087	Cd44	AU023126|AW121933|AW146109|HERMES|Ly-24|Pgp-1	CD44 antigen	protein-coding
	chr18	4320563	4322550	+	Intergenic	31395	NM_007746	26410	Mm.3275	NM_007746	ENSMUSG00000024235	Map3k8	Cot|Cot/Tpl2|Est|Estf|Tpl-2|Tpl2|c-COT	mitogen-activated protein kinase kinase kinase 8	protein-coding
	chrX	62231747	62232900	+	Intergenic	-68496	NM_027302	70062	Mm.45791	NM_027302	ENSMUSG00000031181	Ctag2	1700030B21Rik	cancer/testis antigen 2	protein-coding
	chr4	68474890	68475660	+	intron (NM_019967, intron 5 of 7)	140156	NM_019967	56710	Mm.248788	NM_019967	ENSMUSG00000028351	Brinp1	BRINP|Dbc1|Dbccr1|Fam5a	bone morphogenic protein/retinoic acid inducible neural specific 1	protein-coding
	chr11	18973822	18974830	+	intron (NR_046037, intron 4 of 4)	9048	NR_046037	74059	Mm.292321	NR_046037	ENSMUSG00000086025	4933406G16Rik	-	RIKEN cDNA 4933406G16 gene	ncRNA
	chr14	13983698	13985189	+	Intergenic	132709	NR_121589	328354	Mm.252404	NM_177813	ENSMUSG00000051729	Gm5087	C630025C03|EG328354	predicted gene 5087	ncRNA
	chr9	111408088	111409284	+	Intergenic	67101	NM_172928	245038	Mm.26361	NM_172928	ENSMUSG00000032500	Dclk3	BC056929|C730036H08|Dcamkl3	doublecortin-like kinase 3	protein-coding
	chr17	88745811	88747056	+	Intergenic	-93619	NM_180974	14236	Mm.112824	NM_180974	ENSMUSG00000034998	Foxn2	3230402J05Rik|6030465J18Rik|Fkh19|Foxn1|HTLF	forkhead box N2	protein-coding
	chr9	72102648	72104171	+	Intergenic	-19286	NM_146224	235469	Mm.242791	NM_146224	ENSMUSG00000038535	Zfp280d	A930005F02Rik|BC027163|Suhw4|ZNF634|Znf280d	zinc finger protein 280D	protein-coding
	chr9	109077902	109080525	+	Intergenic	-14677	NM_177069	320082	Mm.188028	NM_177069	ENSMUSG00000047237	Fbxw21	E330009P21Rik	F-box and WD-40 domain protein 21	protein-coding
	chr10	20671447	20672700	+	promoter-TSS (NM_026203)	-280	NM_026203	52906	Mm.253280	NM_026203	ENSMUSG00000019986	Ahi1	1700015F03Rik|Ahi-1|D10Bwg0629e	Abelson helper integration site 1	protein-coding
	chr13	62630702	62632200	+	intron (NM_001162911, intron 1 of 3)	28508	NM_175252	77117	Mm.470091	NM_175252	ENSMUSG00000074865	Zfp934	6720457D02Rik	zinc finger protein 934	protein-coding
	chr2	30097641	30098677	+	intron (NM_177725, intron 2 of 3)	4870	NM_177725	241296	Mm.389232	NM_177725	ENSMUSG00000007476	Lrrc8a	Lrrc8|mKIAA1437	leucine rich repeat containing 8A	protein-coding
	chr4	84934307	84935680	+	intron (NM_019535, intron 1 of 8)	83633	NM_019535	20404	Mm.143603	NM_019535	ENSMUSG00000028488	Sh3gl2	9530001L19Rik|AI120490|AW555077|B930049H17Rik|EEN-B1|SH3PA|Sh3d2a	SH3-domain GRB2-like 2	protein-coding
	chr15	41292602	41293910	+	intron (NM_001130166, intron 1 of 16)	14228	NM_001130166	170719	Mm.254267	NM_130885	ENSMUSG00000022307	Oxr1	2210416C20Rik|C7|C7B	oxidation resistance 1	protein-coding
	chr3	14221401	14222700	+	Intergenic	-141067	NR_033591	622229	Mm.486084	NR_033591		Gm6300	EG622229	solute carrier family 7 (cationic amino acid transporter, y+ system), member pseudogene	pseudo
	chr6	32152352	32153527	+	intron (NM_175750, intron 14 of 31)	152651	NM_029587	76382	Mm.23510	NM_029587	ENSMUSG00000029766	1700012A03Rik	AI429084	RIKEN cDNA 1700012A03 gene	protein-coding
	chr11	77493191	77494264	+	Intergenic	-5914	NM_001024205	68564	Mm.428996	NM_001024205	ENSMUSG00000037857	Nufip2	1110001M19Rik|9530056D24Rik|AI256692|AI461731|PIG1|mKIAA1321	nuclear fragile X mental retardation protein interacting protein 2	protein-coding
	chr13	109863331	109864109	+	intron (NM_011056, intron 3 of 16)	-251218	NR_030644	100124489		NR_030644	ENSMUSG00000076946	Mir582	Mirn582|mir-582|mmu-mir-582	microRNA 582	ncRNA
	chr13	35861372	35862600	+	intron (NM_001123386, intron 1 of 6)	28715	NM_001123386	12593	Mm.29002	NM_009881	ENSMUSG00000059288	Cdyl	AI325931	chromodomain protein, Y chromosome-like	protein-coding
	chr3	50932052	50933363	+	Intergenic	-95662	NM_009834	12457	Mm.86541	NM_009834	ENSMUSG00000023087	Noct	AU043840|Ccr4|Ccrn4l	nocturnin	protein-coding
	chr13	23851642	23854500	+	promoter-TSS (NM_178192)	47	NM_178192	326619	Mm.228709	NM_178192	ENSMUSG00000060093	Hist1h4a	-	histone cluster 1, H4a	protein-coding
	chr17	66828269	66831309	+	Intergenic	-30699	NM_001114098	68617	Mm.33421	NM_172963	ENSMUSG00000052105	Mtcl1	1110012J17Rik|Ccdc165|D130071O13|Kiaa0802|Soga2|mKIAA0802|t8219b25	microtubule crosslinking factor 1	protein-coding
	chr8	34340252	34341854	+	Intergenic	154946	NM_001122822	22427	Mm.228805	NM_011721	ENSMUSG00000031583	Wrn	AI846146	Werner syndrome homolog (human)	protein-coding
	chr10	125162051	125163300	+	Intergenic	-240600	NM_177152	320398	Mm.275586	NM_177152	ENSMUSG00000020105	Lrig3	9030421L11Rik|9130004I02Rik|9430095K15Rik|mKIAA3016	leucine-rich repeats and immunoglobulin-like domains 3	protein-coding
	chr1	3538852	3540017	+	intron (NM_001011874, intron 1 of 2)	122145	NM_001011874	497097	Mm.454496	NM_001011874	ENSMUSG00000051951	Xkr4	AY534250|Gm210|XRG4|mKIAA1889	X-linked Kx blood group related 4	protein-coding
	chr1	118947602	118948446	+	Intergenic	1259685	NM_011650	22099	Mm.426637	NM_011650	ENSMUSG00000026374	Tsn	2610034C24Rik|AU040286|C3PO|TB-RBP	translin	protein-coding
	chr19	17210790	17213550	+	intron (NM_181348, intron 9 of 19)	181562	NM_181348	353211	Mm.257354	NM_181348	ENSMUSG00000039126	Prune2	6330414G02Rik|A230083H22Rik|A330102H22Rik|Bmcc1|mKIAA0367	prune homolog 2	protein-coding
	chr16	78845917	78847035	+	Intergenic	-84717	NM_139134	246048	Mm.77895	NM_139134	ENSMUSG00000022860	Chodl	3110074E07Rik|MT75|PRED12	chondrolectin	protein-coding
	chr3	9519619	9520934	+	intron (NM_133218, intron 2 of 8)	89809	NM_133218	170753	Mm.212908	NM_133218	ENSMUSG00000040209	Zfp704	C030026M03|C030034L19Rik|Gig1|Znf704	zinc finger protein 704	protein-coding
	chr1	98379110	98379900	+	Intergenic	179645	NR_040478	75159	Mm.243854	NR_040478	ENSMUSG00000100589	4930533P14Rik	-	RIKEN cDNA 4930533P14 gene	ncRNA
	chr13	63373127	63374908	+	intron (NR_110521, intron 2 of 5)	24438	NR_045794	100504114	Mm.437070	NR_045794	ENSMUSG00000097242	Gm16907	-	predicted gene, 16907	ncRNA
	chr19	23542010	23543028	+	Intergenic	-19707	NM_174857	71738	Mm.50841	NM_174857	ENSMUSG00000033207	Mamdc2	1200015L10Rik|AI591564|mamcan	MAM domain containing 2	protein-coding
	chr10	22695426	22696500	+	Intergenic	-156029	NM_011545	21412	Mm.16497	NM_011545	ENSMUSG00000045680	Tcf21	Pod-1|Pod1|bHLHa23|capsulin|epc|epicardin	transcription factor 21	protein-coding
	chr5	109525052	109526400	+	intron (NM_001104623, intron 1 of 5)	1157	NM_001104623	627569	Mm.469884	NM_001104623	ENSMUSG00000090688	Vmn2r12	EG627569|Gm6769	vomeronasal 2, receptor 12	protein-coding
	chr11	7674902	7676567	+	Intergenic	-561808	NM_008343	16009	Mm.29254	NM_008343	ENSMUSG00000020427	Igfbp3	AI649005|IGFBP-3|IGgfbp3	insulin-like growth factor binding protein 3	protein-coding
	chr9	30091970	30093343	+	Intergenic	-142258	NM_028874	102607	Mm.35084	NM_028874	ENSMUSG00000031993	Snx19	3526401K03Rik|AI195321|AI848208|mKIAA0254	sorting nexin 19	protein-coding
	chr9	113995901	113997220	+	intron (NM_001101510, intron 4 of 4)	30088	NM_001101510	382111	Mm.376140	NM_001101510	ENSMUSG00000086596	Susd5	Gm1126	sushi domain containing 5	protein-coding
	chr11	102164958	102166180	+	TTS (NM_001044383)	-7626	NM_001098837	217218	Mm.390381	NM_001098836	ENSMUSG00000059995	Atxn7l3	E030022H21Rik	ataxin 7-like 3	protein-coding
	chr19	53523219	53524905	+	non-coding (NR_028427, exon 5 of 10)	15224	NR_028427	381232	Mm.248624	NR_028427	ENSMUSG00000097636	Mirt1	4833407H14Rik|5430437C04Rik|5830416P10Rik|ENSMUSG00000074788|Gm10758	myocardial infarction associated transcript 1	ncRNA
	chr1	93433352	93435729	+	Intergenic	-2602	NM_001039126	65247	Mm.234152	NM_023046	ENSMUSG00000026311	Asb1	1700029O08Rik|1700054C17Rik|AI426616|AI851378|mKIAA1146	ankyrin repeat and SOCS box-containing 1	protein-coding
	chr7	19333905	19337400	+	Intergenic	32213	NM_001004152	243862	Mm.389833	NM_001004152	ENSMUSG00000044903	Psg22	AA408604|cea9	pregnancy-specific glycoprotein 22	protein-coding
	chr3	11210852	11214600	+	Intergenic	631633	NR_040751	100038545	Mm.388494	NR_040751	ENSMUSG00000104015	Gm10745	ENSMUSG00000074696	predicted gene 10745	ncRNA
	chr7	14984252	14985750	+	Intergenic	38899	NM_001199306	76971	Mm.290727	NM_175250	ENSMUSG00000030378	Sult2a8	2810007J24Rik	sulfotransferase family 2A, dehydroepiandrosterone (DHEA)-preferring, member 8	protein-coding
	chr18	31727702	31729302	+	Intergenic	41054	NM_026165	67453	Mm.23896	NM_026165	ENSMUSG00000024259	Slc25a46	1200007B05Rik|AI325987	solute carrier family 25, member 46	protein-coding
	chr10	57994668	57996150	+	intron (NM_001162956, intron 10 of 15)	34724	NM_001162956	76138	Mm.211744	NM_001162956	ENSMUSG00000038010	Ccdc138	6230424H07Rik|BC042726	coiled-coil domain containing 138	protein-coding
	chr18	85102626	85104769	+	promoter-TSS (NM_015798)	-720	NM_015798	50764	Mm.28369	NM_015798	ENSMUSG00000034391	Fbxo15	AU019763|Fbx15|ecat3	F-box protein 15	protein-coding
	chr16	9149101	9150549	+	Intergenic	319632	NM_001081400	69053	Mm.390868	NM_001081400	ENSMUSG00000022507	1810013L24Rik	1110017P05Rik|3010002C02Rik|AA792997|AW124177|Gm19906|R74903	RIKEN cDNA 1810013L24 gene	protein-coding
	chr8	49262552	49265250	+	Intergenic	68534	NM_001161515	320685	Mm.121549	NM_178788	ENSMUSG00000031562	Dctd	6030466N05Rik	dCMP deaminase	protein-coding
	chr8	128220902	128224088	+	Intergenic	28777	NM_028908	74393	Mm.41709	NM_028908	ENSMUSG00000050930	Map10	4933403G14Rik|AI835009|mKIAA1383	microtubule-associated protein 10	protein-coding
	chr10	127382252	127383074	+	Intergenic	47072	NM_027301	70061	Mm.158320	NM_027301	ENSMUSG00000040127	Sdr9c7	1810054F20Rik|Rdh20|Rdhs|SDR-O|Sdro	4short chain dehydrogenase/reductase family 9C, member 7	protein-coding
	chr14	78688456	78689466	+	intron (NM_011613, intron 2 of 4)	18889	NM_011613	21943	Mm.249221	NM_011613	ENSMUSG00000022015	Tnfsf11	Ly109l|ODF|OPGL|RANKL|Trance	tumor necrosis factor (ligand) superfamily, member 11	protein-coding
	chr3	57379286	57380897	+	promoter-TSS (NM_133784)	-259	NM_001168281	97064	Mm.405029	NM_133784	ENSMUSG00000027803	Wwtr1	2310058J06Rik|2610021I22Rik|C78399|Taz	WW domain containing transcription regulator 1	protein-coding
	chr3	34551820	34553501	+	intron (NR_015580, intron 4 of 4)	3743	NM_011443	20674	Mm.65396	NM_011443	ENSMUSG00000074637	Sox2	Sox-2|lcc|ysb	SRY (sex determining region Y)-box 2	protein-coding
	chr17	63875507	63876187	+	Intergenic	-25918	NM_015794	50758	Mm.136366	NM_015794	ENSMUSG00000023965	Fbxl17	6330576B01Rik|AI452053|BB073797|C130023C01Rik|Fbx13|Fbxo13	F-box and leucine-rich repeat protein 17	protein-coding
	chrX	65745128	65745995	+	Intergenic	186013	NR_033481	100038638	Mm.368431	NR_033481	ENSMUSG00000096946	Fmr1os	Asfmr1|ENSMUSG00000073146|Gm10474	fragile X mental retardation syndrome 1, opposite strand	ncRNA
	chr3	138338348	138339761	+	Intergenic	50894	NR_040545	74635	Mm.410825	NR_040545	ENSMUSG00000105838	4930425O10Rik	-	RIKEN cDNA 4930425O10 gene	ncRNA
	chr7	60391466	60392850	+	Intergenic	755101	NR_105746	102466619		NR_105746	ENSMUSG00000099176	Mir6238	Gm27982|mmu-mir-6238	microRNA 6238	ncRNA
	chr2	59471433	59473050	+	intron (NM_198294, intron 1 of 26)	-12585	NM_001290659	66860	Mm.27917	NM_198294	ENSMUSG00000035168	Tanc1	1200003E16Rik|Tanc|mKIAA1728	tetratricopeptide repeat, ankyrin repeat and coiled-coil containing 1	protein-coding
	chr4	101560652	101562716	+	TTS (NM_001331179)	4710	NM_001331179	242574	Mm.34251	NM_001331179	ENSMUSG00000046133	C130073F10Rik	-	RIKEN cDNA C130073F10 gene	protein-coding
	chr17	21504166	21505636	+	Intergenic	-15811	NM_172486	210503	Mm.33443	NM_172486	ENSMUSG00000062743	Zfp677	A830058L05Rik|Tce8	zinc finger protein 677	protein-coding
	chr18	6274869	6276602	+	Intergenic	-34213	NM_008448	16573	Mm.223744	NM_008448	ENSMUSG00000006740	Kif5b	AL022807|Khc|Khcs|Kns1|Ukhc	kinesin family member 5B	protein-coding
	chr9	33335784	33336994	+	Intergenic	-513567	NR_040744	77119	Mm.367930	NR_040744	ENSMUSG00000098758	7630403G23Rik	-	RIKEN cDNA 7630403G23 gene	ncRNA
	chr1	8925002	8926875	+	intron (NM_027671, intron 3 of 20)	364020	NM_001290390	71096	Mm.336395	NM_027671	ENSMUSG00000025909	Sntg1	4933426D16Rik|G1SYN|SYN4	syntrophin, gamma 1	protein-coding
	chr6	133263452	133264655	+	Intergenic	21819	NM_027784	232426	Mm.158689	NM_027784	ENSMUSG00000055594	5530400C23Rik	GRP	RIKEN cDNA 5530400C23 gene	protein-coding
	chr17	95050228	95051850	+	Intergenic	98193	NM_176917	76781	Mm.139146	NM_176917	ENSMUSG00000055660	Mettl4	2410198H06Rik|A730091E08Rik|AV296509|HsT661	methyltransferase like 4	protein-coding
	chr13	34201007	34203600	+	intron (NR_046184, intron 1 of 4)	2838	NR_046184	432745	Mm.159104	NR_046184		4930447K03Rik	-	RIKEN cDNA 4930447K03 gene	ncRNA
	chr9	67055844	67056963	+	Intergenic	28130	NR_029576	387185		NR_029576	ENSMUSG00000076379	Mir190a	Mir190|Mirn190|mir-190|mir-190a|mmu-mir-190|mmu-mir-190a	microRNA 190a	ncRNA
	chr17	82710902	82712350	+	Intergenic	-573899	NM_011406	20541	Mm.265834	NM_011406	ENSMUSG00000054640	Slc8a1	AI852629|AV344025|D930008O12Rik|Ncx1	solute carrier family 8 (sodium/calcium exchanger), member 1	protein-coding
	chr2	164782858	164783850	+	Intergenic	9635	NM_013599	17395	Mm.4406	NM_013599	ENSMUSG00000017737	Mmp9	AW743869|B/MMP9|Clg4b|Gel B|MMP-9|pro-MMP-9	matrix metallopeptidase 9	protein-coding
	chr4	155562005	155564234	+	intron (NM_021604, intron 2 of 35)	8478	NM_021604	11603	Mm.273098	NM_021604	ENSMUSG00000041936	Agrn	Agrin|nmf380	agrin	protein-coding
	chr5	98268237	98269116	+	Intergenic	191305	NM_133738	71914	Mm.24842	NM_133738	ENSMUSG00000029338	Antxr2	2310046B19Rik|AW561899|CMG-2|CMG2|cI-35	anthrax toxin receptor 2	protein-coding
	chr9	69514870	69519669	+	Intergenic	91478	NM_022378	64290	Mm.440890	NM_022378	ENSMUSG00000059246	Foxb1	C43|Fkh5|Foxb1a|Foxb1b|Hfh-e5.1|Mf3|Twh	forkhead box B1	protein-coding
	chr3	75451598	75452875	+	intron (NR_040539, intron 2 of 2)	7417	NR_040539	69193	Mm.374088	NR_040539	ENSMUSG00000099370	Platr10	2410007B07Rik	pluripotency associated transcript 10	ncRNA
	chr18	56670002	56671483	+	Intergenic	-27051	NR_106160	102465790		NR_106160	ENSMUSG00000099196	Mir1258	Gm27371|mmu-mir-1258	microRNA 1258	ncRNA
	chr16	44338527	44339496	+	Intergenic	-6060	NM_001159419	320007	Mm.242144	NM_198034	ENSMUSG00000022696	Sidt1	AW045928|B830021E24Rik	SID1 transmembrane family, member 1	protein-coding
	chrX	23530734	23532000	+	Intergenic	61478	NM_001034864	236749	Mm.296422	NM_001034864	ENSMUSG00000068113	Gm4907	EG236749	predicted gene 4907	protein-coding
	chr14	54960751	54962237	+	Intergenic	-19031	NM_026936	69089	Mm.182340	NM_026936	ENSMUSG00000000959	Oxa1l	1810020M02Rik|AI894287	oxidase assembly 1-like	protein-coding
	chr3	24905031	24907200	+	Intergenic	-223187	NM_001326288	635702	Mm.448351	NM_001326288	ENSMUSG00000102758	Naaladl2	2810043G22Rik|EG635702|Gm1021	N-acetylated alpha-linked acidic dipeptidase-like 2	protein-coding
	chr4	139614314	139615351	+	intron (NM_198610, intron 4 of 9)	-90891	NM_173427	242721	Mm.60400	NM_173427	ENSMUSG00000078234	Klhdc7a	B230308G19Rik	kelch domain containing 7A	protein-coding
	chr11	66779714	66781050	+	Intergenic	8986	NR_130646	71576	Mm.340077	NR_130315	ENSMUSG00000085683	9130409J20Rik	-	RIKEN cDNA 9130409J20 gene	ncRNA
	chr7	71057915	71059350	+	intron (NM_021366, intron 1 of 1)	-3111	NM_001256311	381994	Mm.425466	NM_001256311	ENSMUSG00000095061	E030018B13Rik	Gm1697	RIKEN cDNA E030018B13 gene	protein-coding
	chr17	34477416	34478256	+	3' UTR (NM_001033978, exon 5 of 5)	3754	NM_010381	100504404	Mm.15680	NM_010381		H2-Ea-ps	AI323765|E-alpha-f|H-2Ea|H2-Ea|I-Ealpha|Ia-3|Ia3|MHC-H2-Ea	histocompatibility 2, class II antigen E alpha, pseudogene	protein-coding
	chr9	32492180	32494514	+	Intergenic	-10280	NM_011808	23871	Mm.292415	NM_011808	ENSMUSG00000032035	Ets1	AI196000|AI448617|D230050P06|Ets-1|Tpl1|vs	E26 avian leukemia oncogene 1, 5' domain	protein-coding
	chr1	166306802	166307928	+	intron (NM_138314, intron 9 of 13)	69562	NM_178071	171567	Mm.219428	NM_138314	ENSMUSG00000026575	Nme7	D530024H21Rik|Nm23-M7|Nm23-r7	NME/NM23 family member 7	protein-coding
	chr12	55963189	55964581	+	promoter-TSS (NM_007688)	-21	NM_007688	12632	Mm.276826	NM_007688	ENSMUSG00000062929	Cfl2	-	cofilin 2, muscle	protein-coding
	chr7	115328692	115329456	+	Intergenic	-12818	NM_146496	258489	Mm.377531	NM_146496	ENSMUSG00000096068	Olfr486	MOR204-19	olfactory receptor 486	protein-coding
	chr6	33942002	33943813	+	Intergenic	-36541	NM_028886	74354	Mm.127952	NM_028886	ENSMUSG00000056215	Lrguk	4921528H16Rik	leucine-rich repeats and guanylate kinase domain containing	protein-coding
	chr10	98880752	98881729	+	Intergenic	155375	NM_026268	67603	Mm.1791	NM_026268	ENSMUSG00000019960	Dusp6	1300019I03Rik|MKP-3|MKP3|PYST1	dual specificity phosphatase 6	protein-coding
	chr5	111306148	111308100	+	Intergenic	-1698	NM_001267622	209683	Mm.295660	NM_024477	ENSMUSG00000033209	Ttc28	2310015L07Rik|6030435N04|AI428795|AI851761|BC002262|TPRBK	tetratricopeptide repeat domain 28	protein-coding
	chr8	67570102	67572953	+	Intergenic	-10292	NM_001297554	100038489	Mm.58847	NM_001297554	ENSMUSG00000079042	Apela	ENSMUSG00000074303|Ela|Ende|Gm10664	apelin receptor early endogenous ligand	protein-coding
	chrX	77884502	77885700	+	Intergenic	-430882	NM_138751	192216	Mm.490421	NM_138751	ENSMUSG00000025666	Tmem47	3010015F07Rik|AI115536|BCMP1|Tm4sf10	transmembrane protein 47	protein-coding
	chr6	10492711	10493550	+	Intergenic	431248	NR_033776	57866	Mm.4397	NR_033776		AA545190	-	EST AA545190	ncRNA
	chr6	14449623	14450700	+	Intergenic	255113	NM_080464	140491	Mm.209429	NM_080464	ENSMUSG00000042717	Ppp1r3a	GM|RG1|RGL	protein phosphatase 1, regulatory (inhibitor) subunit 3A	protein-coding
	chr15	97424038	97425529	+	Intergenic	111470	NM_028003	71919	Mm.12255	NM_028003	ENSMUSG00000022466	Rpap3	2310042P20Rik|D15Ertd682e	RNA polymerase II associated protein 3	protein-coding
	chr9	89794855	89795921	+	Intergenic	-9225	NM_011245	19417	Mm.44561	NM_011245	ENSMUSG00000032356	Rasgrf1	AI844718|CDC25|CDC25Mm|Gnrp|Grf1|Grfbeta|P190-A|Ras-GRF1|p190|p190RhoGEF	RAS protein-specific guanine nucleotide-releasing factor 1	protein-coding
	chr4	48710102	48710950	+	Intergenic	34140	NM_026509	68016	Mm.133444	NM_026509	ENSMUSG00000028348	Murc	2310039E09Rik	muscle-related coiled-coil protein	protein-coding
	chr9	15276434	15278140	+	Intergenic	-32652	NM_133214	170748	Mm.86572	NM_133214	ENSMUSG00000058173	Smco4	Fn5	single-pass membrane protein with coiled-coil domains 4	protein-coding
	chr9	102902292	102903482	+	Intergenic	-7932	NM_033314	24059	Mm.207106	NM_033314	ENSMUSG00000032548	Slco2a1	2310021C19Rik|Pgt|Slc21a2|mPgt	solute carrier organic anion transporter family, member 2a1	protein-coding
	chr17	65222402	65223569	+	Intergenic	-37574	NM_030031	78057	Mm.109380	NM_030031	ENSMUSG00000024088	4930583I09Rik	-	RIKEN cDNA 4930583I09 gene	protein-coding
	chr2	155771744	155772900	+	Intergenic	-1219	NM_008109	14563	Mm.4744	NM_008109	ENSMUSG00000038259	Gdf5	BMP-14|Cdmp-1|bp|brp	growth differentiation factor 5	protein-coding
	chr2	144540452	144542136	+	intron (NM_025314, intron 4 of 5)	-108108	NM_025490	66328	Mm.45377	NM_025490	ENSMUSG00000027431	Scp2d1	1700010M22Rik	SCP2 sterol-binding domain containing 1	protein-coding
	chr12	81216632	81218551	+	Intergenic	-3591	NM_007564	12192	Mm.235132	NM_007564	ENSMUSG00000021127	Zfp36l1	AW742437|AW743212|Berg36|Brf1|D530020L18Rik|ERF1|TIS11b|cMG1	zinc finger protein 36, C3H type-like 1	protein-coding
	chr18	57830674	57831836	+	intron (NM_029290, intron 6 of 6)	-33016	NR_045360	70157	Mm.490532	NR_045360		2210409D07Rik	-	RIKEN cDNA 2210409D07 gene	ncRNA
	chr15	37011165	37012561	+	Intergenic	-74706	NM_026521	68036	Mm.371631	NM_026521	ENSMUSG00000062397	Zfp706	3110006P09Rik|AA793007|AW536850|C77232|Znf706	zinc finger protein 706	protein-coding
	chr16	88719868	88721160	+	Intergenic	-8593	NM_183189	268905	Mm.206668	NM_183189	ENSMUSG00000056350	Krtap13-1	AA589563|KAP13.1	keratin associated protein 13-1	protein-coding
	chr4	8081252	8082434	+	intron (NM_007592, intron 8 of 8)	84345	NM_007592	12319	Mm.119320	NM_007592	ENSMUSG00000041261	Car8	AW546993|Ca8|Cals|Cals1|Carp|wdl	carbonic anhydrase 8	protein-coding
	chr2	65259076	65260418	+	Intergenic	-57290	NR_105755	102466151		NR_105755	ENSMUSG00000099184	Mir6337	Gm27877|mmu-mir-6337	microRNA 6337	ncRNA
	chr8	91690592	91692300	+	Intergenic	-123385	NM_021390	58198	Mm.214361	NM_021390	ENSMUSG00000031665	Sall1	Msal-3	sal-like 1 (Drosophila)	protein-coding
	chr13	74536273	74537894	+	Intergenic	-7430	NR_035409	100124641		NR_035409	ENSMUSG00000076033	Mir692-3	Mir692-2b|Mirn692-2b|mmu-mir-692-3	microRNA 692-3	ncRNA
	chr3	52921952	52923488	+	intron (NM_175386, intron 2 of 3)	77251	NM_175386	108927	Mm.118617	NM_175386	ENSMUSG00000048332	Lhfp	2810489O06Rik|AI194968	lipoma HMGIC fusion partner	protein-coding
	chr1	7661232	7663006	+	Intergenic	583118	NM_183028	319263	Mm.21539	NM_183028	ENSMUSG00000051285	Pcmtd1	8430411F12Rik|A030012M09Rik	protein-L-isoaspartate (D-aspartate) O-methyltransferase domain containing 1	protein-coding
	chr3	7681802	7684082	+	Intergenic	-69182	NM_001313888	16196	Mm.3825	NM_008371	ENSMUSG00000040329	Il7	A630026I06Rik|Il-7|hlb368	interleukin 7	protein-coding
	chr17	81034461	81036201	+	intron (NM_001290345, intron 13 of 33)	-72157	NM_001033443	381113	Mm.329216	NM_001033443	ENSMUSG00000033966	Cdkl4	AU067824|Gm942	cyclin-dependent kinase-like 4	protein-coding
	chr1	136287902	136289006	+	TTS (NM_173771)	5937	NM_173771	240755	Mm.67133	NM_173771	ENSMUSG00000050526	4933406M09Rik	-	RIKEN cDNA 4933406M09 gene	protein-coding
	chr14	122654195	122656950	+	intron (NM_029556, intron 1 of 7)	-22712	NR_015532	68245	Mm.443285	NR_015532	ENSMUSG00000100585	1700108J01Rik	-	RIKEN cDNA 1700108J01 gene	ncRNA
	chr19	39964378	39965250	+	Intergenic	-3555	NM_001104525	100043108	Mm.482331	NM_001104525	ENSMUSG00000092008	Cyp2c69	AI098658	cytochrome P450, family 2, subfamily c, polypeptide 69	protein-coding
	chr1	87928474	87929780	+	Intergenic	10610	NM_027029	70060	Mm.196313	NM_027029	ENSMUSG00000026226	Spata3	1700011N12Rik|1700029H01Rik|4930424D10Rik|Mtsarg1|Tsarg1	spermatogenesis associated 3	protein-coding
	chr6	7391429	7393036	+	Intergenic	-112653	NM_001311060	21333	Mm.1440	NM_009311	ENSMUSG00000061762	Tac1	4930528L02Rik|NK-1|NK1|Nkna|PPT-A|PPTA|SP	tachykinin 1	protein-coding
	chr12	6601912	6602943	+	Intergenic	784709	NR_045045	73575	Mm.179463	NR_045045	ENSMUSG00000102096	1700101O22Rik	-	RIKEN cDNA 1700101O22 gene	ncRNA
	chr17	81153152	81154694	+	Intergenic	-26558	NM_001290345	225028	Mm.311948	NM_001081357	ENSMUSG00000024242	Map4k3	4833416M01Rik|4833416M07Rik|9530052P13Rik|Glk|MAPKKKK3|MEKKK 3|MEKKK3|RAB8IPL1	mitogen-activated protein kinase kinase kinase kinase 3	protein-coding
	chr1	11490902	11493600	+	intron (NM_177173, intron 1 of 13)	88065	NM_001160371	320492	Mm.52021	NM_177173	ENSMUSG00000057715	A830018L16Rik	-	RIKEN cDNA A830018L16 gene	protein-coding
	chr1	58818002	58820700	+	Intergenic	31955	NM_001293805	12633	Mm.336848	NM_009805	ENSMUSG00000026031	Cflar	2310024N18Rik|A430105C05Rik|CLARP|Cash|Casper|ENSMUSG00000072980|FLAME|FLAME-1|Flip|Gm9845|I-FLICE|MRIT|c-Flip	CASP8 and FADD-like apoptosis regulator	protein-coding
	chr16	22408667	22413920	+	intron (NM_023794, intron 7 of 12)	28350	NM_023794	104156	Mm.155708	NM_023794	ENSMUSG00000013089	Etv5	1110005E01Rik|8430401F14Rik|ERM	ets variant 5	protein-coding
	chr2	64875371	64876800	+	Intergenic	-15262	NM_016719	50915	Mm.214554	NM_016719	ENSMUSG00000026888	Grb14	AI505286	growth factor receptor bound protein 14	protein-coding
	chr2	162876902	162879368	+	Intergenic	-2236	NM_008652	17865	Mm.4594	NM_008652	ENSMUSG00000017861	Mybl2	B-Myb|Bmyb	myeloblastosis oncogene-like 2	protein-coding
	chr12	12993228	12995029	+	Intergenic	-45486	NM_008709	18109	Mm.16469	NM_008709	ENSMUSG00000037169	Mycn	N-myc|Nmyc|Nmyc-1|Nmyc1|bHLHe37|c-nmyc	v-myc avian myelocytomatosis viral related oncogene, neuroblastoma derived	protein-coding
	chr2	20098233	20099850	+	Intergenic	-112499	NM_001081006	208618	Mm.237935	NM_029895	ENSMUSG00000036617	Etl4	6620402G01Rik|9430077C05Rik|BC026657|E330027G05Rik|Etl-4|Skt	enhancer trap locus 4	protein-coding
	chrX	132507737	132510031	+	Intergenic	-19475	NM_029823	76976	Mm.328305	NM_029823	ENSMUSG00000048040	Arxes2	2900062L11Rik|Spc22/23|Spcs3	adipocyte-related X-chromosome expressed sequence 2	protein-coding
	chr7	120285089	120286679	+	promoter-TSS (NR_045978)	-355	NR_045978	75239	Mm.381688	NR_045978	ENSMUSG00000110009	4930543E12Rik	4930545H14Rik	RIKEN cDNA 4930543E12 gene	ncRNA
	chr14	15464080	15466409	+	Intergenic	-70295	NM_001033270	218756	Mm.258893	NM_001033270	ENSMUSG00000021733	Slc4a7	E430014N10Rik|NBC3|NBCn1|NBCn1-G	solute carrier family 4, sodium bicarbonate cotransporter, member 7	protein-coding
	chr14	13221256	13222295	+	intron (NM_001042617, intron 29 of 30)	-43396	NM_080433	54713	Mm.34644	NM_080433	ENSMUSG00000021743	Fezf2	AI451466|AI852056|Fez|Fezl|Zfp312	Fez family zinc finger 2	protein-coding
	chr10	88855052	88856066	+	Intergenic	51153	NM_001284344	237436	Mm.11982	NM_001033331	ENSMUSG00000074802	Gas2l3	8430435B07Rik|Gm240	growth arrest-specific 2 like 3	protein-coding
	chr17	29604120	29605088	+	Intergenic	-23386	NM_008842	18712	Mm.405293	NM_008842	ENSMUSG00000024014	Pim1	Pim-1	proviral integration site 1	protein-coding
	chr3	20628505	20629950	+	Intergenic	-363128	NM_175086	11608	Mm.134863	NM_175086	ENSMUSG00000054988	Agtr1b	AT1B|AT2R1B|Agtr-1b|Angtr-1b	angiotensin II receptor, type 1b	protein-coding
	chr3	121272452	121274400	+	Intergenic	-38164	NM_145394	213603	Mm.33062	NM_145394	ENSMUSG00000039865	Slc44a3	BC010552	solute carrier family 44, member 3	protein-coding
	chr8	69580717	69581700	+	Intergenic	197092	NM_001163564	234344	Mm.334561	NM_001163564	ENSMUSG00000014907	Naf1	Gm174	nuclear assembly factor 1 ribonucleoprotein	protein-coding
	chr9	71074654	71076317	+	intron (NM_009022, intron 1 of 13)	11889	NM_009022	19378	Mm.42016	NM_009022	ENSMUSG00000013584	Aldh1a2	AV116159|Aldh1a7|Raldh1|Raldh2	aldehyde dehydrogenase family 1, subfamily A2	protein-coding
	chr7	124192725	124193700	+	Intergenic	-331281	NM_175645	233781	Mm.461427	NM_175645	ENSMUSG00000030657	Xylt1	8030490L12	xylosyltransferase 1	protein-coding
	chr7	14704802	14706448	+	intron (NM_001101586, intron 2 of 5)	2717	NM_001101586	629203	Mm.482066	NM_001101586	ENSMUSG00000074375	Sult2a3	EG629203|Gm6955	sulfotransferase family 2A, dehydroepiandrosterone (DHEA)-preferring, member 3	protein-coding
	chr15	36688502	36691093	+	Intergenic	30890	NM_001253807	22631	Mm.3360	NM_011740	ENSMUSG00000022285	Ywhaz	1110013I11Rik|14-3-3zeta|AI596267|AL022924|AU020854	tyrosine 3-monooxygenase/tryptophan 5-monooxygenase activation protein, zeta polypeptide	protein-coding
	chr14	96232652	96233801	+	Intergenic	-47259	NM_025733	66732	Mm.75060	NM_025733	ENSMUSG00000034689	4921530L21Rik	-	RIKEN cDNA 4921530L21 gene	protein-coding
	chr16	22075632	22076955	+	intron (NM_183029, intron 9 of 15)	66736	NR_027488	75826	Mm.297431	NM_029457	ENSMUSG00000022855	Senp2	2310007L05Rik|4930538C18Rik|AI646780|AW554757|Smt3ip2|SuPr-1|mKIAA1331	SUMO/sentrin specific peptidase 2	protein-coding
	chr6	14435490	14436390	+	Intergenic	269334	NM_080464	140491	Mm.209429	NM_080464	ENSMUSG00000042717	Ppp1r3a	GM|RG1|RGL	protein phosphatase 1, regulatory (inhibitor) subunit 3A	protein-coding
	chr8	70794650	70796400	+	Intergenic	-4902	NM_028182	72281	Mm.40974	NM_028182	ENSMUSG00000053886	Sh2d4a	2210402M20Rik|SH2A	SH2 domain containing 4A	protein-coding
	chr5	120158760	120161400	+	Intergenic	-18853	NR_040416	433944	Mm.491053	NR_040416	ENSMUSG00000086847	Tbx3os2	Gm16065|OTTMUSG00000029666	T-box 3, opposite strand 2	ncRNA
	chr17	16510500	16512300	+	Intergenic	-547850	NM_178615	68799	Mm.293466	NM_178615	ENSMUSG00000048027	Rgmb	1110059F19Rik|DRAGON	repulsive guidance molecule family member B	protein-coding
	chr12	81123373	81125095	+	Intergenic	-86983	NR_131074	77290	Mm.395042	NR_131073		9430078K24Rik	-	RIKEN cDNA 9430078K24 gene	ncRNA
	chr6	68762933	68764199	+	Intergenic	513602	NR_004434	19783		NR_004434	ENSMUSG00000106222	Rprl1	Rmrp2|Rpr|Rprh2	ribonuclease P RNA-like 1	ncRNA
	chr15	88537575	88540345	+	intron (NM_001033274, intron 6 of 12)	25689	NM_001033274	223770	Mm.254438	NM_001033274	ENSMUSG00000022387	Brd1	1110059H06Rik|AI316859|mKIAA4191	bromodomain containing 1	protein-coding
	chr16	33510302	33511854	+	Intergenic	-7337	NM_134251	171286	Mm.35253	NM_134251	ENSMUSG00000035506	Slc12a8	CCC9|E330020C02Rik	solute carrier family 12 (potassium/chloride transporters), member 8	protein-coding
	chr10	117481652	117482683	+	Intergenic	-96676	NM_001162904	17245	Mm.101191	NM_010785	ENSMUSG00000020212	Mdm1	Arrd2|Mdm-1	transformed mouse 3T3 cell double minute 1	protein-coding
	chr5	14031716	14033063	+	intron (NM_011348, intron 1 of 16)	7113	NM_011348	20349	Mm.134093	NM_011348	ENSMUSG00000063531	Sema3e	6430702L12|AA408817|Semah|mKIAA0331	sema domain, immunoglobulin domain (Ig), short basic domain, secreted, (semaphorin) 3E	protein-coding
	chr15	41767949	41769150	+	Intergenic	-67283	NM_175456	223513	Mm.148913	NM_175456	ENSMUSG00000042895	Abra	C130068O12Rik|STARS	actin-binding Rho activating protein	protein-coding
	chr16	32636870	32638288	+	Intergenic	-7150	NM_001110147	51789	Mm.251115	NM_016788	ENSMUSG00000022791	Tnk2	Ack|Ack-1|Ack1|Cdgip|Pyk1	tyrosine kinase, non-receptor, 2	protein-coding
	chr1	84856202	84858830	+	intron (NM_025386, intron 1 of 3)	21100	NM_025386	66153	Mm.381192	NM_025386	ENSMUSG00000073633	Fbxo36	0610008D19Rik|1110020F21Rik|2410002G19Rik|D1Ertd757e	F-box protein 36	protein-coding
	chr16	42305437	42306779	+	intron (NM_008083, intron 1 of 2)	-2526	NR_105858	102466172		NR_105858	ENSMUSG00000098300	Mir6540	Gm27780|mir-6540|mmu-mir-6540	microRNA 6540	ncRNA
	chr4	144894452	144896350	+	intron (NM_009401, intron 1 of 12)	9649	NM_009401	21941	Mm.12810	NM_009401	ENSMUSG00000028602	Tnfrsf8	Cd30|D1S166E|Ki|Ki-1	tumor necrosis factor receptor superfamily, member 8	protein-coding
	chr19	14753824	14754858	+	Intergenic	-81668	NM_001302947	21888	Mm.103638	NM_011600	ENSMUSG00000024642	Tle4	5730411M05Rik|AA792082|Bce-1|Bce1|ESTM13|ESTM14|Grg4|X83332|X83333|grg-4	transducin-like enhancer of split 4	protein-coding
	chr1	3472082	3473722	+	intron (NM_001011874, intron 1 of 2)	188677	NM_001011874	497097	Mm.454496	NM_001011874	ENSMUSG00000051951	Xkr4	AY534250|Gm210|XRG4|mKIAA1889	X-linked Kx blood group related 4	protein-coding
	chr14	48192019	48193577	+	Intergenic	-4689	NM_172599	100504663	Mm.287279	NM_172599	ENSMUSG00000037526	Atg14	4832427M01|Atg14L|D14Ertd114e|D14Ertd436e	autophagy related 14	protein-coding
	chr4	86282702	86284059	+	Intergenic	-25454	NM_173400	230376	Mm.74730	NM_173400	ENSMUSG00000038047	Haus6	6230416J20Rik|9830144E06|D4Ertd27e|mKIAA1574	HAUS augmin-like complex, subunit 6	protein-coding
	chrX	159269321	159271350	+	Intergenic	-2949	NM_001290778	353170	Mm.270186	NM_178935	ENSMUSG00000038344	Txlng	4932441K18Rik|Fiat|Lrp	taxilin gamma	protein-coding
	chr3	148881902	148884040	+	Intergenic	-54730	NR_040591	381482	Mm.393866	NR_040591		Gm1653	-	predicted gene 1653	ncRNA
	chr2	165723835	165726574	+	Intergenic	-14866	NM_001252587	228880	Mm.227598	NM_027230	ENSMUSG00000039671	Zmynd8	1110013E22Rik|2010005I16Rik|3632413B07Rik|AI316811|AL024039|Prkcbp1|RACK7	zinc finger, MYND-type containing 8	protein-coding
	chr4	137356250	137358006	+	Intergenic	-4829	NM_007431	11647	Mm.288186	NM_007431	ENSMUSG00000028766	Alpl	ALP|APTNAP|Akp-2|Akp2|TNAP|TNSALP	alkaline phosphatase, liver/bone/kidney	protein-coding
	chr19	60149149	60149977	+	Intergenic	-71015	NR_026942	107376	Mm.245813	NR_026942	ENSMUSG00000053117	E330013P04Rik	9930018I18Rik|AW492152	RIKEN cDNA E330013P04 gene	ncRNA
	chr8	67591413	67592731	+	Intergenic	-30837	NM_001297554	100038489	Mm.58847	NM_001297554	ENSMUSG00000079042	Apela	ENSMUSG00000074303|Ela|Ende|Gm10664	apelin receptor early endogenous ligand	protein-coding
	chr6	37717255	37718700	+	Intergenic	-102834	NM_001272064	21848	Mm.41063	NM_145076	ENSMUSG00000029833	Trim24	A130082H20Rik|AI447469|D430004I05Rik|TIF1|TIF1-alpha|TIF1alpha|Tif1a	tripartite motif-containing 24	protein-coding
	chr2	112516452	112517565	+	intron (NM_001319156, intron 72 of 103)	117169	NM_001165935	74268	Mm.315125	NM_028844	ENSMUSG00000003604	Aven	1700013A01Rik|1700056A21Rik|mAven-L|mAven-S	apoptosis, caspase activation inhibitor	protein-coding
	chr16	25516350	25519050	+	Intergenic	-166151	NM_001127259	22061	Mm.20894	NM_011641	ENSMUSG00000022510	Trp63	AI462811|Ket|P51/P63|P63|P73l|Tp63|Trp53rp1	transformation related protein 63	protein-coding
	chrX	7005733	7007262	+	Intergenic	-6383	NR_027924	68355	Mm.45111	NR_027924		2010204K13Rik	0610010M13Rik|Cip7	RIKEN cDNA 2010204K13 gene	ncRNA
	chr1	72858998	72860250	+	Intergenic	-11430	NM_008342	16008	Mm.141936	NM_008342	ENSMUSG00000039323	Igfbp2	AI255832|IBP-2|Igfbp-2|mIGFBP-2	insulin-like growth factor binding protein 2	protein-coding
	chr16	86187809	86188508	+	Intergenic	-286788	NM_011782	23794	Mm.112933	NM_011782	ENSMUSG00000022894	Adamts5	9530092O11Rik|ADAM-TS5|ADAMTS1|ADAMTS11|ADMP-2|AI481094|ASMP-2	a disintegrin-like and metallopeptidase (reprolysin type) with thrombospondin type 1 motif, 5 (aggrecanase-2)	protein-coding
	chr1	105367652	105368700	+	Intergenic	-1297220	NM_011800	23836	Mm.103640	NM_011800	ENSMUSG00000050840	Cdh20	Cdh7	cadherin 20	protein-coding
	chr10	110995992	110997750	+	Intergenic	34458	NR_045344	71321	Mm.410785	NR_045344	ENSMUSG00000097082	4933440J02Rik	-	RIKEN cDNA 4933440J02 gene	ncRNA
	chr3	9326201	9327292	+	Intergenic	76179	NM_177660	229055	Mm.103262	NM_177660	ENSMUSG00000069114	Zbtb10	4832414A18|AU021107|RINZF	zinc finger and BTB domain containing 10	protein-coding
	chr11	113570705	113573250	+	promoter-TSS (NM_029794)	-646	NM_029794	52670	Mm.229207	NM_026682	ENSMUSG00000018727	Cpsf4l	0610010C04Rik|1500000C01Rik|D11Ertd636e	cleavage and polyadenylation specific factor 4-like	protein-coding
	chr18	70540100	70541400	+	Intergenic	-91358	NM_029019	170461	Mm.83623	NM_029019	ENSMUSG00000079608	Stard6	1700011K09Rik|4833424I06Rik|4933429L05Rik|AI644424	StAR-related lipid transfer (START) domain containing 6	protein-coding
	chr14	21034365	21037156	+	Intergenic	-34756	NM_021542	16529	Mm.68998	NM_021542	ENSMUSG00000023243	Kcnk5	KCNK5b|TASK-2	potassium channel, subfamily K, member 5	protein-coding
	chr1	8547702	8549250	+	intron (NM_027671, intron 14 of 20)	741482	NM_001290390	71096	Mm.336395	NM_027671	ENSMUSG00000025909	Sntg1	4933426D16Rik|G1SYN|SYN4	syntrophin, gamma 1	protein-coding
	chr6	96407102	96408448	+	intron (NM_182808, intron 2 of 4)	-291576	NR_003643	78482	Mm.391486	NM_030107	ENSMUSG00000072878	1700123L14Rik	-	nucleoporin 50 pseudogene	pseudo
	chr2	170597278	170598650	+	intron (NM_029761, intron 1 of 7)	40657	NM_001163686	76829	Mm.41633	NM_029761	ENSMUSG00000027560	Dok5	2700055C10Rik	docking protein 5	protein-coding
	chr7	142123258	142124358	+	intron (NM_001143802, intron 1 of 3)	6305	NM_001143802	627214	Mm.323610	NM_001143802	ENSMUSG00000073805	Fam196a	B830028B13Rik	family with sequence similarity 196, member A	protein-coding
	chr13	105075019	105077675	+	Intergenic	-1568	NR_136938	108154	Mm.208125	NM_175496	ENSMUSG00000046169	Adamts6	A930019D11Rik|ADAM-TS6|b2b1879.1Clo|b2b2029Clo|b2b2182Clo|b2b2187.1Clo|b2b2228Clo	a disintegrin-like and metallopeptidase (reprolysin type) with thrombospondin type 1 motif, 6	protein-coding
	chr9	57274902	57276825	+	intron (NM_176831, intron 3 of 6)	12058	NM_176831	66812	Mm.250508	NM_176831	ENSMUSG00000063849	Ppcdc	1810057I13Rik|8430432M10Rik	phosphopantothenoylcysteine decarboxylase	protein-coding
	chr6	54902252	54904350	+	intron (NM_172729, intron 1 of 11)	18354	NM_001171007	107607	Mm.28498	NM_172729	ENSMUSG00000038058	Nod1	C230079P11|Card4|F830007N14Rik|Nlrc1	nucleotide-binding oligomerization domain containing 1	protein-coding
	chr8	77345716	77346841	+	Intergenic	-50795	NM_027837	71597	Mm.158735	NM_027837	ENSMUSG00000031621	Isx	9130012O13Rik|Pix-1	intestine specific homeobox	protein-coding
	chr5	24514312	24517501	+	intron (NM_145401, intron 3 of 15)	-14335	NM_001310480	108099	Mm.33649	NM_145401	ENSMUSG00000028944	Prkag2	2410051C13Rik|AAKG|AAKG2|AI854673|H91620p|WPWS	protein kinase, AMP-activated, gamma 2 non-catalytic subunit	protein-coding
	chr10	36330763	36332105	+	intron (NM_001253355, intron 2 of 5)	104821	NM_001253356	319415	Mm.332442	NM_001081208	ENSMUSG00000044499	Hs3st5	D930005L05Rik|Gm1151|Hs3ost5	heparan sulfate (glucosamine) 3-O-sulfotransferase 5	protein-coding
	chr15	9064498	9065292	+	intron (NM_001285980, intron 2 of 9)	5315	NM_013787	27401	Mm.35584	NM_013787	ENSMUSG00000054115	Skp2	4930500A04Rik|FBXL1|FWD1|p45	S-phase kinase-associated protein 2 (p45)	protein-coding
	chr10	76658086	76660782	+	Intergenic	-30159	NM_009929	12822	Mm.4352	NM_009929	ENSMUSG00000001435	Col18a1	-	collagen, type XVIII, alpha 1	protein-coding
	chr18	34974550	34975800	+	intron (NM_001081256, intron 11 of 23)	-25068	NM_001204914	225362	Mm.293588	NM_144865	ENSMUSG00000038555	Reep2	-	receptor accessory protein 2	protein-coding
	chr8	74838422	74842264	+	Intergenic	-2618	NM_008452	16598	Mm.26938	NM_008452	ENSMUSG00000055148	Klf2	Lklf	Kruppel-like factor 2 (lung)	protein-coding
	chr2	89402632	89404321	+	Intergenic	12454	NM_146788	258784	Mm.377688	NM_146788	ENSMUSG00000111456	Olfr1245	MOR23112	olfactory receptor 1245	protein-coding
	chr13	26205124	26206950	+	Intergenic	-147852	NR_045062	100503530	Mm.86763	NR_045062	ENSMUSG00000086531	Gm11351	OTTMUSG00000000620	predicted gene 11351	ncRNA
	chr6	39395317	39397386	+	Intergenic	-25983	NM_018810	54484	Mm.270484	NM_018810	ENSMUSG00000029922	Mkrn1	RFP	makorin, ring finger protein, 1	protein-coding
	chr13	7168243	7169927	+	Intergenic	-521068	NM_001291071	56421	Mm.273874	NM_019703	ENSMUSG00000021196	Pfkp	1200015H23Rik|9330125N24Rik|ATP-PFK|PFK-C|PFK-P	phosphofructokinase, platelet	protein-coding
	chr17	16126772	16127903	+	Intergenic	-163787	NM_178615	68799	Mm.293466	NM_178615	ENSMUSG00000048027	Rgmb	1110059F19Rik|DRAGON	repulsive guidance molecule family member B	protein-coding
	chr4	118261952	118263477	+	intron (NM_026789, intron 10 of 21)	30296	NM_026789	68625	Mm.256495	NM_026789	ENSMUSG00000028730	Cfap57	1110020C03Rik|AV009650|C130004B06Rik|Gm1363|Wdr65	cilia and flagella associated protein 57	protein-coding
	chr17	17876075	17877600	+	Intergenic	35932	NM_001104539	626942	Mm.404019	NM_001104539	ENSMUSG00000092120	Vmn2r90	EG626942	vomeronasal 2, receptor 90	protein-coding
	chr7	152324552	152326350	+	Intergenic	68573	NR_033626	100040049	Mm.102235	NR_033626	ENSMUSG00000109305	1810010D01Rik	Gm2572	RIKEN cDNA 1810010D01 gene	ncRNA
	chr2	63379352	63380700	+	Intergenic	-357682	NM_133207	170738	Mm.242532	NM_133207	ENSMUSG00000059742	Kcnh7	9330137I11Rik|Kv11.3|erg3	potassium voltage-gated channel, subfamily H (eag-related), member 7	protein-coding
	chr8	126611601	126612959	+	Intergenic	64907	NM_001029876	382038	Mm.334891	NM_001029876	ENSMUSG00000031976	Urb2	C77575|mKIAA0133	URB2 ribosome biogenesis 2 homolog (S. cerevisiae)	protein-coding
	chr13	75504862	75506307	+	Intergenic	-276910	NR_030451	751556		NR_030451	ENSMUSG00000076236	Mir682	Mirn682|mir-682|mmu-mir-682	microRNA 682	ncRNA
	chrX	132460216	132461063	+	Intergenic	40249	NM_198161	70237	Mm.440847	NM_198161	ENSMUSG00000072964	Bhlhb9	2700087I09Rik	basic helix-loop-helix domain containing, class B9	protein-coding
	chr3	64068615	64070247	+	intron (NM_001104614, intron 4 of 5)	21908	NM_001104614	637004	Mm.469887	NM_001104614	ENSMUSG00000091572	Vmn2r3	EG637004	vomeronasal 2, receptor 3	protein-coding
	chr3	18422300	18423300	+	Intergenic	-42323	NR_040544	73959	Mm.60616	NR_040544	ENSMUSG00000102699	4930433B08Rik	-	RIKEN cDNA 4930433B08 gene	ncRNA
	chr2	91407858	91409035	+	intron (NM_029437, intron 13 of 42)	21967	NM_029437	75786	Mm.168478	NM_029437	ENSMUSG00000040549	Ckap5	3110043H24Rik|4930432B04Rik|D730027C18Rik|T25636|mKIAA0097	cytoskeleton associated protein 5	protein-coding
[truncated: 633 more rows]

## Sheet: 7-Regions Bcat KAP1-BJ1 H3K9me3
	7. List of overlapping regions between Bcat (Flag+Biotin) and KAP1 (BJ1 only) and H3K9me3
	Chr	Start	End	Strand	Annotation	Distance to TSS	Nearest PromoterID	Entrez ID	Nearest Unigene	Nearest Refseq	Nearest Ensembl	Gene Name	Gene Alias	Gene Description	Gene Type
	chr13	78457452	78458595	+	Intergenic	-119889	NM_010151	13865	Mm.439653	NM_010151	ENSMUSG00000069171	Nr2f1	COUP-TF1|COUP-TFI|COUPTFA|EAR-3|EAR3|Erbal3|SVP44|Tcfcoup1	nuclear receptor subfamily 2, group F, member 1	protein-coding
	chr3	83676571	83677387	+	Intergenic	-31449	NM_011905	24088	Mm.87596	NM_011905	ENSMUSG00000027995	Tlr2	Ly105	toll-like receptor 2	protein-coding
	chr12	110763796	110769604	+	Intergenic	-12506	NR_027652	17263	Mm.289645	NM_144513	ENSMUSG00000021268	Meg3	2900016C05Rik|3110050O07Rik|6330408G06Rik|AI425946|AW108224|D12Bwg1266e|Gtl2|R74756|R75394	maternally expressed 3	ncRNA
	chr1	7195352	7198650	+	Intergenic	118000	NM_183028	319263	Mm.21539	NM_183028	ENSMUSG00000051285	Pcmtd1	8430411F12Rik|A030012M09Rik	protein-L-isoaspartate (D-aspartate) O-methyltransferase domain containing 1	protein-coding
	chr9	91280972	91282563	+	3' UTR (NM_009576, exon 5 of 5)	17957	NM_009576	22774	Mm.8062	NM_009576	ENSMUSG00000036972	Zic4	-	zinc finger protein of the cerebellum 4	protein-coding
	chr14	13983698	13985189	+	Intergenic	132709	NR_121589	328354	Mm.252404	NM_177813	ENSMUSG00000051729	Gm5087	C630025C03|EG328354	predicted gene 5087	ncRNA
	chr13	110808323	110811631	+	Intergenic	115960	NR_035442	100316683		NR_035442	ENSMUSG00000084651	Mir1904	Mirn1904|mmu-mir-1904	microRNA 1904	ncRNA
	chr14	54193396	54194400	+	Intergenic	679706	NM_001113358	13135	Mm.319038	NM_010015	ENSMUSG00000022174	Dad1	AI323713	defender against cell death 1	protein-coding
	chr1	81639967	81641700	+	Intergenic	-487658	NR_105762	102466629		NR_105762	ENSMUSG00000098797	Mir6344	Gm27840|mmu-mir-6344	microRNA 6344	ncRNA
	chr1	134096481	134100103	+	intron (NM_001311104, intron 1 of 4)	3627	NR_029777	723818		NR_029777	ENSMUSG00000065435	Mir135b	Mirn135b|mir-135b	microRNA 135b	ncRNA
	chr6	128617864	128620644	+	intron (NM_053165, intron 1 of 4)	6851	NM_053165	94071	Mm.197689	NM_053165	ENSMUSG00000030364	Clec2h	Clrf|clr-f	C-type lectin domain family 2, member h	protein-coding
	chr17	90333322	90334040	+	Intergenic	154027	NM_001346962	18189	Mm.478418	NM_020252	ENSMUSG00000024109	Nrxn1	1700062G21Rik|9330127H16Rik|A230068P09Rik|mKIAA0578	neurexin I	protein-coding
	chr6	85832552	85836235	+	Intergenic	-15262	NM_053096	93673	Mm.24251	NM_053096	ENSMUSG00000033634	Nat8f2	Cml2	N-acetyltransferase 8 (GCN5-related) family member 2	protein-coding
	chr10	119922376	119923995	+	Intergenic	-9660	NM_010441	15364	Mm.157190	NM_010441	ENSMUSG00000056758	Hmga2	9430083A20Rik|HMGI-C|Hmgic|pg|pygmy	high mobility group AT-hook 2	protein-coding
	chr18	24551838	24554141	+	Intergenic	34682	NR_029573	387182		NR_029573	ENSMUSG00000065532	Mir187	Mirn187|mir-187|mmu-mir-187	microRNA 187	ncRNA
	chr8	24671078	24674544	+	Intergenic	-107322	NM_001277239	320158	Mm.121274	NM_177086	ENSMUSG00000037492	Zmat4	9630048M01Rik	zinc finger, matrin type 4	protein-coding
	chr1	11265526	11269050	+	intron (NM_001033636, intron 3 of 5)	13244	NM_001033636	109294	Mm.123247	NM_029525	ENSMUSG00000048960	Prex2	6230420N16Rik|AI316880|AI553603|C030045D06Rik|D430013K02|Depdc2|P-Rex2	phosphatidylinositol-3,4,5-trisphosphate-dependent Rac exchange factor 2	protein-coding
	chr11	26269802	26270850	+	Intergenic	-16758	NM_025923	67030	Mm.18875	NM_025923	ENSMUSG00000004018	Fancl	2010322C19Rik|AW554273|B230118H11Rik|Phf9|Pog|gcd	Fanconi anemia, complementation group L	protein-coding
	chr2	171399073	171400565	+	Intergenic	388480	NR_040509	75655	Mm.396203	NR_040509	ENSMUSG00000086823	1700028P15Rik	-	RIKEN cDNA 1700028P15 gene	ncRNA
	chr17	88061852	88065300	+	Intergenic	-8321	NM_008628	17685	Mm.4619	NM_008628	ENSMUSG00000024151	Msh2	AI788990	mutS homolog 2	protein-coding
	chr6	54902169	54904350	+	intron (NM_172729, intron 1 of 11)	18396	NM_001171007	107607	Mm.28498	NM_172729	ENSMUSG00000038058	Nod1	C230079P11|Card4|F830007N14Rik|Nlrc1	nucleotide-binding oligomerization domain containing 1	protein-coding
	chr13	114628920	114630262	+	intron (NM_172595, intron 1 of 4)	44875	NM_172595	218639	Mm.79837	NM_172595	ENSMUSG00000042348	Arl15	A430036I03|Arfrp2|C230032K13Rik	ADP-ribosylation factor-like 15	protein-coding
	chr2	116875502	116876604	+	Intergenic	-70754	NM_001277256	114715	Mm.245890	NM_033524	ENSMUSG00000027351	Spred1	5730461F13Rik|AL024345|AW047647	sprouty protein with EVH-1 domain 1, related sequence	protein-coding
	chr1	154261352	154262387	+	intron (NM_177756, intron 1 of 11)	14872	NM_177756	269132	Mm.23782	NM_177756	ENSMUSG00000032649	Colgalt2	AI427652|D730024P12|Glt25d2	collagen beta(1-O)galactosyltransferase 2	protein-coding
	chr9	25370644	25372044	+	intron (NM_026189, intron 3 of 7)	82162	NM_026189	67484	Mm.112977	NM_026189	ENSMUSG00000036611	Eepd1	2310005P05Rik|AI481005	endonuclease/exonuclease/phosphatase family domain containing 1	protein-coding
	chr9	115632176	115634876	+	Intergenic	-185047	NM_028638	73748	Mm.485018	NM_028638	ENSMUSG00000056880	Gadl1	1110027M19Rik|ADC|CSADC	glutamate decarboxylase-like 1	protein-coding
	chr4	35937229	35938500	+	intron (NM_001165999, intron 6 of 7)	-145419	NM_175516	242384	Mm.132507	NM_175516	ENSMUSG00000045083	Lingo2	B230217C06Rik|Lern3|Lrrn6c	leucine rich repeat and Ig domain containing 2	protein-coding
	chr16	20860202	20861850	+	Intergenic	-126442	NM_009379	21832	Mm.3943	NM_009379	ENSMUSG00000022847	Thpo	Mgdf|Ml|Mpllg|Tpo	thrombopoietin	protein-coding
	chr11	52325092	52326150	+	Intergenic	115691	NM_153117	213673	Mm.291979	NM_153117	ENSMUSG00000036275	9530068E07Rik	C85061|Kct2	RIKEN cDNA 9530068E07 gene	protein-coding
	chr2	23762199	23763600	+	Intergenic	142000	NM_080462	140483	Mm.33120	NM_080462	ENSMUSG00000026986	Hnmt	1500031F01Rik|AI788969	histamine N-methyltransferase	protein-coding
	chr11	31329915	31330950	+	Intergenic	-60371	NM_011491	20856	Mm.32506	NM_011491	ENSMUSG00000020303	Stc2	AW125853|Stc2l|mustc2	stanniocalcin 2	protein-coding
	chr11	11727990	11729835	+	intron (NM_001190448, intron 10 of 14)	-19947	NM_001163360	60530	Mm.236114	NM_021891	ENSMUSG00000035455	Fignl1	-	fidgetin-like 1	protein-coding
	chr9	36301952	36305400	+	Intergenic	20453	NM_001128510	671003	Mm.475847	NM_001128510	ENSMUSG00000090710	Gm9513	Pate-P|Pate11	predicted gene 9513	protein-coding
	chr9	94876285	94877400	+	intron (NM_177909, intron 9 of 15)	224594	NR_106116	102465763		NR_106116	ENSMUSG00000098251	Mir7656	Gm27614|mmu-mir-7656	microRNA 7656	ncRNA
	chr19	33527252	33528810	+	Intergenic	-61246	NM_001146342	67795	Mm.204591	NM_001146342	ENSMUSG00000071573	Rnls	6530404N21Rik|AI452315|AW060440|C10orf59	renalase, FAD-dependent amine oxidase	protein-coding
	chr16	9082802	9084480	+	Intergenic	253448	NM_001081400	69053	Mm.390868	NM_001081400	ENSMUSG00000022507	1810013L24Rik	1110017P05Rik|3010002C02Rik|AA792997|AW124177|Gm19906|R74903	RIKEN cDNA 1810013L24 gene	protein-coding
	chr12	66694202	66695550	+	Intergenic	368372	NM_027614	70948	Mm.219475	NM_027614	ENSMUSG00000035560	Wdr20rt	4921538B03Rik|4930427E19Rik|Wdr20|Wdr20b	WD repeat domain 20, retrogene	protein-coding
	chr11	19240786	19242104	+	Intergenic	276167	NR_046037	74059	Mm.292321	NR_046037	ENSMUSG00000086025	4933406G16Rik	-	RIKEN cDNA 4933406G16 gene	ncRNA
	chr9	105740702	105742268	+	Intergenic	-11070	NM_001102607	245026	Mm.482507	NM_172927	ENSMUSG00000043719	Col6a6	E330019B14|E330026B02Rik	collagen, type VI, alpha 6	protein-coding
	chr4	55147070	55148387	+	Intergenic	186911	NM_172867	242466	Mm.102904	NM_172867	ENSMUSG00000060206	Zfp462	6030417H05|9430078C22Rik|Gt4-2|Zfpip	zinc finger protein 462	protein-coding
	chr4	6042492	6043756	+	Intergenic	-75128	NM_026534	68053	Mm.404043	NM_026534	ENSMUSG00000028243	Ubxn2b	3110003A22Rik|6430407D20Rik|AI451665|p37	UBX domain protein 2B	protein-coding
	chr2	144540452	144542136	+	intron (NM_025314, intron 4 of 5)	-108108	NM_025490	66328	Mm.45377	NM_025490	ENSMUSG00000027431	Scp2d1	1700010M22Rik	SCP2 sterol-binding domain containing 1	protein-coding
	chr13	19228052	19230614	+	intron (NM_175007, intron 17 of 20)	189113	NM_001289546	218038	Mm.101650	NM_175007	ENSMUSG00000021314	Amph	-	amphiphysin	protein-coding
	chr12	102347282	102349500	+	Intergenic	-26479	NM_001160214	68734	Mm.87077	NM_211355	ENSMUSG00000041846	Smek1	1110034C04Rik|BC064465|Ppp4r3a|mKIAA2010	SMEK homolog 1, suppressor of mek1 (Dictyostelium)	protein-coding
	chr2	134280851	134282409	+	Intergenic	98458	NM_010403	15112	Mm.26634	NM_010403	ENSMUSG00000027261	Hao1	GOX|Gox1|Hao-1	hydroxyacid oxidase 1, liver	protein-coding
	chr7	144760802	144762718	+	Intergenic	132403	NR_033611	620016	Mm.388932	NR_033611	ENSMUSG00000100863	Gm12669	OTTMUSG00000007920	glutaredoxin 3 pseudogene	pseudo
	chr13	29369402	29370900	+	intron (NR_131896, intron 15 of 16)	262027	NR_045075	77920	Mm.197051	NR_045073	ENSMUSG00000086363	A330102I10Rik	-	RIKEN cDNA A330102I10 gene	ncRNA
	chr5	128119019	128121370	+	intron (NM_177005, intron 1 of 11)	7562	NM_177005	319804	Mm.237888	NM_177005	ENSMUSG00000049971	Glt1d1	5730455A04Rik	glycosyltransferase 1 domain containing 1	protein-coding
	chr10	39311866	39316200	+	Intergenic	-18707	NM_134000	103213	Mm.436686	NM_134000	ENSMUSG00000019842	Traf3ip2	AI429613|Act1|CIKS	TRAF3 interacting protein 2	protein-coding
	chr9	21968264	21971941	+	Intergenic	8812	NM_001082532	66268	Mm.28924	NM_025457	ENSMUSG00000010607	Pigyl	1810008A14Rik|PIG-Y|Pigy	phosphatidylinositol glycan anchor biosynthesis, class Y-like	protein-coding
	chr17	82710679	82712350	+	Intergenic	-573787	NM_011406	20541	Mm.265834	NM_011406	ENSMUSG00000054640	Slc8a1	AI852629|AV344025|D930008O12Rik|Ncx1	solute carrier family 8 (sodium/calcium exchanger), member 1	protein-coding
	chr13	4154217	4155750	+	Intergenic	-5091	NM_001346535	105349	Mm.41337	NM_134066	ENSMUSG00000021214	Akr1c18	AW146047	aldo-keto reductase family 1, member C18	protein-coding
	chr10	68495696	68498700	+	Intergenic	-174102	NM_001252636	69288	Mm.26659	NM_001081347	ENSMUSG00000019944	Rhobtb1	1700008H16Rik|3110048G13Rik|AI173445|AI573858|AV350930	Rho-related BTB domain containing 1	protein-coding
	chr19	34862252	34864288	+	Intergenic	31993	NR_029783	723826		NR_029783	ENSMUSG00000065594	Mir107	Mirn107|mir-107|mmu-mir-107	microRNA 107	ncRNA
	chrX	19519003	19521158	+	Intergenic	-116616	NM_021715	60322	Mm.44827	NM_021715	ENSMUSG00000037347	Chst7	2600013M07Rik|C6ST-2|GST5|Gn6st-4|glcNAc6ST-4	carbohydrate (N-acetylglucosamino) sulfotransferase 7	protein-coding
	chr3	37567348	37568700	+	Intergenic	29155	NM_001305442	24063	Mm.330986	NM_011896	ENSMUSG00000037211	Spry1	sprouty1|spry-1	sprouty homolog 1 (Drosophila)	protein-coding
	chr2	150482468	150484350	+	intron (NM_080575, intron 2 of 13)	-9821	NR_040331	109344	Mm.440012	NR_040331	ENSMUSG00000087406	E130215H24Rik	-	RIKEN cDNA E130215H24 gene	ncRNA
	chr8	41731407	41733900	+	Intergenic	-12507	NM_001040699	54384	Mm.294871	NM_019433	ENSMUSG00000039431	Mtmr7	-	myotubularin related protein 7	protein-coding
	chr11	29496178	29497744	+	Intergenic	-48921	NM_001033865	78294	Mm.180003	NM_024277	ENSMUSG00000020460	Rps27a	0610006J14Rik|Uba52|Ubb|Ubc	ribosomal protein S27A	protein-coding
	chr8	8130273	8131520	+	Intergenic	529877	NM_010111	13642	Mm.209813	NM_010111	ENSMUSG00000001300	Efnb2	ELF-2|Epl5|Eplg5|Htk-L|LERK-5|Lerk5|NLERK-1	ephrin B2	protein-coding
	chr13	3529330	3531750	+	Intergenic	-6781	NM_008112	14569	Mm.153226	NM_008112	ENSMUSG00000021218	Gdi2	GDI-B|GDIB|Gdi3	guanosine diphosphate (GDP) dissociation inhibitor 2	protein-coding
	chr5	146062274	146064600	+	Intergenic	19225	NM_001081431	666311	Mm.260773	NM_001081431	ENSMUSG00000070420	Zscan25	EG666311|Zfp498	zinc finger and SCAN domain containing 25	protein-coding
	chr1	141306721	141310145	+	Intergenic	-10527	NM_172643	226470	Mm.119711	NM_172643	ENSMUSG00000033964	Zbtb41	8430415N23Rik|9430031N01|9830132G07Rik|AI316857	zinc finger and BTB domain containing 41	protein-coding
	chr18	16196112	16198781	+	Intergenic	-320891	NM_199055	71367	Mm.329304	NM_199055	ENSMUSG00000047161	Chst9	5430438D01Rik	carbohydrate (N-acetylgalactosamine 4-0) sulfotransferase 9	protein-coding
	chr9	87649652	87651273	+	Intergenic	-24367	NM_023814	76365	Mm.158789	NM_023814	ENSMUSG00000032419	Tbx18	2810012F10Rik|2810404D13Rik	T-box18	protein-coding
	chr17	21504166	21505636	+	Intergenic	-15811	NM_172486	210503	Mm.33443	NM_172486	ENSMUSG00000062743	Zfp677	A830058L05Rik|Tce8	zinc finger protein 677	protein-coding
	chr10	27713822	27716850	+	Intergenic	-79290	NM_008983	19272	Mm.332303	NM_008983	ENSMUSG00000019889	Ptprk	AI853699|PTPk|RPTPkappa	protein tyrosine phosphatase, receptor type, K	protein-coding
	chr4	59463111	59464710	+	Intergenic	-12405	NM_001163288	634731	Mm.483589	NM_001163288	ENSMUSG00000038578	Susd1	A530080P10|Gm12528|OTTMUSG00000007332	sushi domain containing 1	protein-coding
	chr18	37930733	37932312	+	intron (NM_033595, intron 1 of 3)	6288	NM_033595	93724	Mm.247203	NM_033595	ENSMUSG00000102428	Pcdhga12	Pcdh13|pc2c	protocadherin gamma subfamily A, 12	protein-coding
	chr13	105704207	105705282	+	Intergenic	-50771	NM_029984	77803	Mm.159995	NM_029984	ENSMUSG00000042655	Fam159b	A930021C24Rik	family with sequence similarity 159, member B	protein-coding
	chr9	84396359	84397334	+	Intergenic	-271159	NR_040739	75253	Mm.401984	NR_040739	ENSMUSG00000099724	4930554C24Rik	-	RIKEN cDNA 4930554C24 gene	ncRNA
	chr14	87792465	87794250	+	Intergenic	-23033	NM_172605	219249	Mm.35168	NM_172605	ENSMUSG00000022019	Tdrd3	4732418C03Rik|6720468N18	tudor domain containing 3	protein-coding
	chr10	69787585	69789300	+	Intergenic	80418	NM_025807	66859	Mm.19325	NM_025807	ENSMUSG00000037762	Slc16a9	1200003C15Rik|4930425B13Rik|AI552636	solute carrier family 16 (monocarboxylic acid transporters), member 9	protein-coding
	chr2	135440051	135442200	+	Intergenic	-32169	NR_015544	320684	Mm.421433	NR_015544	ENSMUSG00000085631	9630028H03Rik	-	RIKEN cDNA 9630028H03 gene	ncRNA
	chr1	58745956	58747789	+	intron (NM_001347056, intron 3 of 13)	2417	NM_001347056	108812	Mm.442063	NM_175370	ENSMUSG00000047528	Als2cr12	4933405P16Rik|4933425F06Rik	amyotrophic lateral sclerosis 2 (juvenile) chromosome region, candidate 12 (human)	protein-coding
	chr5	6675540	6676956	+	Intergenic	-627916	NM_027603	70920	Mm.158494	NM_027603	ENSMUSG00000040514	4921511H03Rik	-	RIKEN cDNA 4921511H03 gene	protein-coding
	chr1	5221922	5223877	+	Intergenic	149732	NM_001310442	108664	Mm.27082	NM_133826	ENSMUSG00000033793	Atp6v1h	0710001F19Rik|AU022349|CGI-11|SFD|SFDalpha|SFDbeta|VMA13	ATPase, H+ transporting, lysosomal V1 subunit H	protein-coding
	chr5	39049352	39051900	+	Intergenic	25439	NM_001177902	100515	Mm.38277	NM_001081144	ENSMUSG00000046572	Zfp518b	6820424L24Rik|AA410078|AI661722|Znf518b	zinc finger protein 518B	protein-coding
	chr8	128220644	128224088	+	Intergenic	28648	NM_028908	74393	Mm.41709	NM_028908	ENSMUSG00000050930	Map10	4933403G14Rik|AI835009|mKIAA1383	microtubule-associated protein 10	protein-coding
[truncated: 364 more rows]

## Sheet: 8-Regions Bcat KAP1-BJ1 H3K4me3
	8. List of overlapping regions between Bcat (Flag+Biotin) and KAP1 (BJ1 only) and H3K4me3
[truncated: 484 more rows]

[truncated: 3 more sheets: 9-Regions CpG Bcat KAP1 H3K4me3, 10- Regions Bcat KAP1 JB1_BJ1, 11- overlap Bcat ZFP57 BJ1-JB1]
