# Supplementary material for: Wnt/β-catenin signaling pathway safeguards epigenetic stability and homeostasis of mouse embryonic stem cells
Source: Sci Rep. 2019 Jan 30;9:948. doi: 10.1038/s41598-018-37442-5 (PMC6353868; doi:10.1038/s41598-018-37442-5)
Supplement: Supplementary file 8 — Table S3 [file 41598_2018_37442_MOESM8_ESM.xlsx]

## Sheet: Description Table S3
	Description Table S3
	1.	MERGING OF KAP1 REGIONS (in BJ1 only and BJ1+JB1 cells) WITH REPEAT MASKER REGIONS
	2.	MERGING OF Bcat (Flag+Biotin) + KAP1 REGIONS (in BJ1 only and BJ1+JB1 cells) WITH REPEAT MASKER REGIONS

## Sheet: 1- KAP1_repeats
	1. MERGING OF KAP1 REGIONS WITH REPEAT MASKER REGIONS (comparison of proportion of repeat classes between all repeat masker regions and those overlapping KAP1 regions)
	KAP1 BJ1 only
	repeat type	all repeat masker file	% to total (all repeats)	overlap KAP1 / repeat masker	% to total (KAP1/repeat)
	DNA	145523	3.3	1472	1.64
	LINE	758410	17.21	22492	25.02
	Low complexity	369358	8.38	3934	4.38
	LTR	692700	15.72	31927	35.51
	Other	15697	0.36	240	0.27
	RC	404	0.01	2	0
	RNA	18210	0.41	405	0.45
	rRNA	1548	0.04	54	0.06
	satellite	7533	0.17	619	0.69
	scRNA	8138	0.18	142	0.16
	Simple repeat	984388	22.33	12747	14.18
	SINE	1390107	31.54	15469	17.21
	snRNA	2996	0.07	67	0.07
	srpRNA	278	0.01	4	0
	tRNA	4742	0.11	129	0.14
	Unknown	7353	0.17	195	0.22
	overlap KAP1 BJ1 / KAP1 JB1
	repeat type	all repeat masker file	% to total (all repeats)	overlap KAP1 / repeat masker	% to total (KAP1/repeat)
	DNA	145523	3.3	578	1.45
	LINE	758410	17.21	10166	25.42
	Low_complexity	369358	8.38	1668	4.17
	LTR	692700	15.72	16401	41.01
	Other	15697	0.36	121	0.3
	RC	404	0.01	1	0
	RNA	18210	0.41	167	0.42
	rRNA	1548	0.04	31	0.08
	Satellite	7533	0.17	154	0.39
	scRNA	8138	0.18	48	0.12
	Simple_repeat	984388	22.33	5045	12.62
	SINE	1390107	31.54	5431	13.58
	snRNA	2996	0.07	24	0.06
	srpRNA	278	0.01	0	0
	tRNA	4742	0.11	61	0.15
	Unknown	7353	0.17	93	0.23

## Sheet: 2- Bcat_KAP1_repeats
	2. MERGING OF Bcat_KAP1 REGIONS WITH REPEAT MASKER REGIONS (comparison of proportion of repeat classes between all repeat masker regions and those overlapping KAP1 regions)
	Bcat KAP1 BJ1
	repeat type	all repeat masker file	% to total (all repeats)	overlap Bcat_KAP1BJ1 / repeat masker	% to total (Bcat_KAP1BJ1/repeat)
	DNA	145523	3.3	227	2.47
	LINE	758410	17.21	1041	11.33
	Low_complexity	369358	8.38	482	5.25
	LTR	692700	15.72	2807	30.55
	Other	15697	0.36	11	0.12
	RC	404	0.01	2	0.02
	RNA	18210	0.41	4	0.04
	rRNA	1548	0.04	1	0.01
	Satellite	7533	0.17	9	0.1
	scRNA	8138	0.18	15	0.16
	Simple_repeat	984388	22.33	1743	18.97
	SINE	1390107	31.54	2807	30.55
	snRNA	2996	0.07	6	0.07
	srpRNA	278	0.01	2	0.02
	tRNA	4742	0.11	14	0.15
	Unknown	7353	0.17	17	0.19
	overlap Bcat KAP1 BJ1 / KAP1 JB1
	repeat type	all repeat masker file	% to total (all repeats)	overlap Bcat_KAP1 / repeat masker	% to total (Bcat_KAP1/repeat)
	DNA	145523	3.21	46	2
	LINE	758410	16.73	303	13.2
	Low complexity	369358	8.15	89	3.88
	LTR	692700	15.28	934	40.7
	Other	159697	3.52	4	0.17
	RC	404	0.01	0	0
	RNA	670	0.01	1	0.04
	rRNA	1548	0.03	1	0.04
	satellite	7533	0.17	0	0
	scRNA	8138	0.18	2	0.09
	Simple repeat	984388	21.71	384	16.73
	SINE	1390107	30.66	524	22.83
	snRNA	2996	0.07	1	0.04
	srpRNA	278	0.01	1	0.04
	tRNA	5145	0.11	2	0.09
	Unknown	7353	0.16	3	0.13
