# Supplementary material for: Wnt/β-catenin signaling pathway safeguards epigenetic stability and homeostasis of mouse embryonic stem cells
Source: Sci Rep. 2019 Jan 30;9:948. doi: 10.1038/s41598-018-37442-5 (PMC6353868; doi:10.1038/s41598-018-37442-5)
Supplement: Supplementary file 9 — Table S4 [file 41598_2018_37442_MOESM9_ESM.xlsx]

## Sheet: Description Table S4
	Description Table S4
	1.	Methylation changes in shBcat- vs shCtrl-transduced mouse embryonic stem cells (mESCs), including ICRs
	2.	Methylation changes in shBcat- vs shCtrl-transduced embryoid bodies (EBs), including ICRs

## Sheet: 1- ESC
	1. Methylation changes in shBca- vs shCtrl-transduced mouse embryonic stem cells (mESCs), including ICRs
	1.A. Hypomethylated regions in shBcat- vs shCtrl-transduced mouse embryonic stem cells (mESCs)
	Hypomethylated regions in ESCsh_Bcat
	Chromosome	Start	End	Hypo_CpG number
	chr11	97928701	97929066	20
	chr14	68741773	68743639	17
	chr18	66618094	66618594	12
	1.B. Hypermethylated regions in shBcat- vs shCtrl-transduced mouse embryonic stem cells (mESCs)
	Hypermethylated regions in ESCsh_Bcat
	Chromosome	Start	End	Hyper_CpG number
	chr5	144014723	144017039	10
	1.C. Percentage of ICR methylation in shBcat- and shCtrl-transduced mouse embryonic stem cells (mESCs)
	ICRs				% of methylation	% of methylation
	Probe	Chromosome	Start	End	ESC_shCtrl	ESCsh_Bcat
	Gpr1	1	63246658	63247300	62.42	63.3229
	H13	2	152512422	152513169	41.8402	51.8538
	Nnat	2	157385610	157387535	91.9712	94.4265
	Gnas	2	174119863	174126564	52.6312	52.7773
	Peg10	6	4696743	4699483	45.8677	43.306
	Mest	6	30684932	30689966	53.5933	57.1339
	Herc3	6	58856397	58857391	92.5613	94.9325
	Peg3	7	6679787	6684257	49.7846	42.9986
	Snrpn	7	67147381	67151583	33.2349	31.2714
	Inpp5f	7	135830871	135832249	47.6385	41.0213
	H19	7	149764673	149771930	84.8833	86.8957
	Kcnq1ot1	7	150480736	150482810	45.7561	47.9268
	Rasgrf1	9	89771946	89780072	75.1918	NaN
	Plagl1	10	12809697	12812131	95.3278	96.3404
	Grb10	11	11925127	11927100	53.3469	54.8066
	Commd1	11	22871610	22874212	46.7415	49.9075
	Meg3	12	110762703	110773093	42.6296	41.4526
	Trappc9	15	72639708	72641342	96.9987	97.3339
	Igf2r	17	12934169	12935816	54.5692	52.9184
	Impact	18	13130435	13133510	45.3925	58.1231

## Sheet: 2- EB
	2. Methylation changes in shBcat- vs shCtrl-transduced embryoid bodies (EBs), including ICRs
	2.A. Hypomethylated regions in shBcat- vs shCtrl-transduced embryoid bodies (EBs)
	Hypomethylated regions in ESCsh_Bcat
	Chromosome	Start	End	Hypo_CpG number
	chr17	23685740	23687924	16
	chr7	4981815	4983219	15
	chr3	138868284	138868820	10
	2.B. Hypermethylated regions in shBcat- vs shCtrl-transduced embryoid bodies (EBs)
	Hypermethylated regions in ESCsh_Bcat
	Chromosome	Start	End	Hyper_CpG number
	chr5	38284838	38287197	19
	chr12	105709493	105714375	16
	chr10	77140395	77140742	15
	chr1	189429105	189433641	13
	chr2	30640228	30640364	12
	chr9	55390546	55394447	12
	chr9	118377326	118377801	12
	chr6	125299334	125300034	11
	chr13	53380346	53381030	11
	chrX	51278459	51280453	11
	chr2	61653380	61654405	10
	chr11	57641076	57643197	10
	chr12	119768596	119769443	10
	chr19	54120101	54122203	10
	2.C. Percentage of ICR methylation in shBcat- and shCtrl-transduced embryoid bodies (EBs)
	ICRs				% of methylation	% of methylation
	Probe	Chromosome	Start	End	ESC_shCtrl	ESCsh_Bcat
	Gpr1	1	63246658	63247300	76.6794	74.7476
	H13	2	152512422	152513169	48.5273	48.5544
	Nnat	2	157385610	157387535	95.8412	93.4012
	Gnas	2	174119863	174126564	57.4306	57.5743
	Peg10	6	4696743	4699483	51.4107	50.2179
	Mest	6	30684932	30689966	68.993	66.9602
	Herc3	6	58856397	58857391	94.4816	90.506
	Peg3	7	6679787	6684257	51.2216	53.9926
	Snrpn	7	67147381	67151583	48.0737	39.0871
	Inpp5f	7	135830871	135832249	51.8614	51.9491
	H19	7	149764673	149771930	93.0518	89.5068
	Kcnq1ot1	7	150480736	150482810	44.3824	42.672
	Rasgrf1	9	89771946	89780072	75	80.6548
	Plagl1	10	12809697	12812131	94.5847	94.1792
	Grb10	11	11925127	11927100	51.583	55.6487
	Commd1	11	22871610	22874212	53.9274	51.1249
	Meg3	12	110762703	110773093	74.7694	78.2829
	Trappc9	15	72639708	72641342	94.023	93.4228
	Igf2r	17	12934169	12935816	55.4702	64.1337
	Impact	18	13130435	13133510	56.1259	41.5929
